# Supplementary material for: N-[4-(Ethyl­sulfamo­yl)phen­yl]acetamide
Source: Acta Crystallogr Sect E Struct Rep Online. 2011 Aug 27;67(Pt 9):o2455. doi: 10.1107/S1600536811033472 (PMC3200875; doi:10.1107/S1600536811033472)
Supplement: Supplementary file 1 [file e-67-o2455-sup1.cif]

##############################################################################
#                                                                            #
# This CIF contains the data in a paper accepted for publication in          #
# Acta Crystallographica Section E. It conforms to the requirements of       #
# Notes for Authors for Acta Crystallographica Section E, and has been       #
# peer reviewed under the auspices of the IUCr Commission on Journals.       #
#                                                                            #
# Full details of the Crystallographic Information File format               #
# are given in the paper "The Crystallographic Information File (CIF):       #
# a New Standard Archive File for Crystallography" by S. R. Hall, F. H.      #
# Allen and I. D. Brown [Acta Cryst. (1991), A47, 655-685].                  #
#                                                                            #
# The current version of the core CIF dictionary is obtainable from          #
# ftp://ftp.iucr.org/pub/cif_core.dic.                                       #
#                                                                            #
# Software is freely available for graphical display of the structure(s)     #
# in this CIF. For information consult the CIF software page                 #
# http://www.iucr.org/resources/cif/software.                                #
#                                                                            #
# This file may be used for bona fide research purposes within the           #
# scientific community so long as proper attribution is given to the journal # 
# article from which it was obtained.                                        #
#                                                                            #
##############################################################################
data_I
_audit_creation_method     SHELXL-97
_chemical_name_systematic
;
<i>N</i>-[4-(Ethylsulfamoyl)phenyl]acetamide
;
_chemical_name_common     ?
_chemical_formula_moiety     'C10 H14 N2 O3 S'
_chemical_formula_sum     'C10 H14 N2 O3 S'
_chemical_formula_iupac     'C10 H14 N2 O3 S'
_chemical_formula_weight     242.29
_chemical_melting_point     ?
_symmetry_cell_setting     triclinic
_symmetry_space_group_name_H-M     'P -1'
_symmetry_space_group_name_Hall     '-P 1'
loop_
    _symmetry_equiv_pos_as_xyz
    'x, y, z'
    '-x, -y, -z'
_cell_length_a     8.2766(3)
_cell_length_b     12.1728(4)
_cell_length_c     13.5041(4)
_cell_angle_alpha     70.130(2)
_cell_angle_beta     73.935(2)
_cell_angle_gamma     71.517(2)
_cell_volume     1191.56(7)
_cell_formula_units_Z     4
_cell_measurement_reflns_used     2513
_cell_measurement_theta_min     2.64
_cell_measurement_theta_max     23.22
_cell_measurement_temperature     296(2)
_exptl_crystal_description     block
_exptl_crystal_colour     colourless
_exptl_crystal_size_max     0.40
_exptl_crystal_size_mid     0.35
_exptl_crystal_size_min     0.20
_exptl_crystal_density_diffrn     1.351
_exptl_crystal_density_meas     ?
_exptl_crystal_density_method     'not measured'
_exptl_crystal_F_000     512
_exptl_absorpt_coefficient_mu     0.266
_exptl_absorpt_correction_type     multi-scan
_exptl_absorpt_process_details     '(SADABS; Bruker, 2001)'
_exptl_absorpt_correction_T_min     0.901
_exptl_absorpt_correction_T_max     0.949
_exptl_special_details     ?
_diffrn_ambient_temperature     296(2)
_diffrn_radiation_type     MoK\a
_diffrn_radiation_wavelength     0.71073
_diffrn_radiation_source     'fine-focus sealed tube'
_diffrn_radiation_monochromator     graphite
_diffrn_measurement_device_type     'Bruker APEXII CCD'
_diffrn_measurement_method     \w
_diffrn_detector_area_resol_mean     ?
_diffrn_reflns_number     18017
_diffrn_reflns_av_R_equivalents     0.0485
_diffrn_reflns_av_sigmaI/netI     0.0496
_diffrn_reflns_theta_min     1.63
_diffrn_reflns_theta_max     25.25
_diffrn_reflns_theta_full     25.25
_diffrn_measured_fraction_theta_max     0.999
_diffrn_measured_fraction_theta_full     0.999
_diffrn_reflns_limit_h_min     -9
_diffrn_reflns_limit_h_max     9
_diffrn_reflns_limit_k_min     -14
_diffrn_reflns_limit_k_max     14
_diffrn_reflns_limit_l_min     -16
_diffrn_reflns_limit_l_max     16
_diffrn_standards_number     ?
_diffrn_standards_interval_count     ?
_diffrn_standards_interval_time     ?
_diffrn_standards_decay_%     0
_refine_special_details
;
 Refinement of F^2^ against ALL reflections.  The weighted R-factor wR and
 goodness of fit S are based on F^2^, conventional R-factors R are based
 on F, with F set to zero for negative F^2^. The threshold expression of
 F^2^ > 2sigma(F^2^) is used only for calculating R-factors(gt) etc. and is
 not relevant to the choice of reflections for refinement.  R-factors based
 on F^2^ are statistically about twice as large as those based on F, and R-
 factors based on ALL data will be even larger.
;
_reflns_number_total     4310
_reflns_number_gt     2701
_reflns_threshold_expression     I>2\s(I)
_refine_ls_structure_factor_coef     Fsqd
_refine_ls_matrix_type     full
_refine_ls_R_factor_all     0.0846
_refine_ls_R_factor_gt     0.0462
_refine_ls_wR_factor_gt     0.1055
_refine_ls_wR_factor_ref     0.1170
_refine_ls_goodness_of_fit_ref     1.042
_refine_ls_restrained_S_all     1.049
_refine_ls_number_reflns     4310
_refine_ls_number_parameters     317
_refine_ls_number_restraints     4
_refine_ls_hydrogen_treatment     mixed
_refine_ls_weighting_scheme     calc
_refine_ls_weighting_details
                 'calc w=1/[\s^2^(Fo^2^)+(0.0542P)^2^] where P=(Fo^2^+2Fc^2^)/3'
_atom_sites_solution_hydrogens     geom
_atom_sites_solution_primary     direct
_atom_sites_solution_secondary     difmap
_refine_ls_shift/su_max     0.001
_refine_ls_shift/su_mean     0.000
_refine_diff_density_max     0.225
_refine_diff_density_min     -0.291
_refine_ls_extinction_method     none
_refine_ls_extinction_coef     ?
loop_
    _atom_type_symbol
    _atom_type_description
    _atom_type_scat_dispersion_real
    _atom_type_scat_dispersion_imag
    _atom_type_scat_source
    'C' 'C' 0.0033 0.0016
                         'International Tables Vol C Tables 4.2.6.8 and 6.1.1.4'
    'H' 'H' 0.0000 0.0000
                         'International Tables Vol C Tables 4.2.6.8 and 6.1.1.4'
    'N' 'N' 0.0061 0.0033
                         'International Tables Vol C Tables 4.2.6.8 and 6.1.1.4'
    'O' 'O' 0.0106 0.0060
                         'International Tables Vol C Tables 4.2.6.8 and 6.1.1.4'
    'S' 'S' 0.1246 0.1234
                         'International Tables Vol C Tables 4.2.6.8 and 6.1.1.4'
_computing_data_collection     'APEX2 (Bruker, 2007)'
_computing_cell_refinement     'SAINT (Bruker, 2007)'
_computing_data_reduction     'SAINT (Bruker, 2007)'
_computing_structure_solution     'SHELXS97 (Sheldrick, 2008)'
_computing_structure_refinement     'SHELXL97 (Sheldrick, 2008)'
_computing_molecular_graphics     'ORTEP-3 (Farrugia, 1997)'
_computing_publication_material     'SHELXL97 (Sheldrick, 2008)'
loop_
    _atom_site_type_symbol
    _atom_site_label
    _atom_site_fract_x
    _atom_site_fract_y
    _atom_site_fract_z
    _atom_site_U_iso_or_equiv
    _atom_site_adp_type
    _atom_site_calc_flag
    _atom_site_refinement_flags
    _atom_site_occupancy
    _atom_site_symmetry_multiplicity
    _atom_site_disorder_assembly
    _atom_site_disorder_group
    C C1 0.2008(3) 0.0487(2) 0.95681(17) 0.0464(6) Uani d . 1 1 . .
    C C2 0.1609(3) 0.1059(2) 0.85534(17) 0.0505(7) Uani d . 1 1 . .
    H H2 0.1827 0.0615 0.8069 0.061 Uiso calc R 1 1 . .
    C C3 0.0899(4) 0.2270(2) 0.82678(18) 0.0525(7) Uani d . 1 1 . .
    H H3 0.0648 0.2649 0.7584 0.063 Uiso calc R 1 1 . .
    C C4 0.0548(4) 0.2939(2) 0.89748(18) 0.0520(7) Uani d . 1 1 . .
    C C5 0.0892(5) 0.2362(3) 1.0001(2) 0.0727(10) Uani d . 1 1 . .
    H H5 0.0637 0.2801 1.0494 0.087 Uiso calc R 1 1 . .
    C C6 0.1599(4) 0.1162(3) 1.02838(19) 0.0704(9) Uani d . 1 1 . .
    H H6 0.1816 0.0782 1.0976 0.084 Uiso calc R 1 1 . .
    C C7 0.3582(4) -0.1539(2) 0.9343(2) 0.0515(7) Uani d . 1 1 . .
    C C8 0.4335(4) -0.2783(3) 0.9973(2) 0.0711(9) Uani d . 1 1 . .
    H H8A 0.4104 -0.2813 1.0717 0.107 Uiso calc PR 0.50 1 . .
    H H8B 0.5566 -0.2995 0.9720 0.107 Uiso calc PR 0.50 1 . .
    H H8C 0.3820 -0.3341 0.9887 0.107 Uiso calc PR 0.50 1 . .
    H H8D 0.4889 -0.3286 0.9499 0.107 Uiso calc PR 0.50 1 . .
    H H8E 0.3428 -0.3104 1.0496 0.107 Uiso calc PR 0.50 1 . .
    H H8F 0.5173 -0.2758 1.0329 0.107 Uiso calc PR 0.50 1 . .
    C C9 0.2775(5) 0.5052(4) 0.7663(3) 0.1020(13) Uani d . 1 1 . .
    H H9A 0.2468 0.5355 0.6958 0.122 Uiso calc R 1 1 . .
    H H9B 0.3408 0.4214 0.7761 0.122 Uiso calc R 1 1 . .
    C C10 0.3891(6) 0.5758(4) 0.7731(3) 0.1241(16) Uani d . 1 1 . .
    H H10A 0.3247 0.6580 0.7662 0.186 Uiso calc R 1 1 . .
    H H10B 0.4890 0.5726 0.7164 0.186 Uiso calc R 1 1 . .
    H H10C 0.4257 0.5423 0.8410 0.186 Uiso calc R 1 1 . .
    S S1 -0.02930(11) 0.45083(7) 0.85864(5) 0.0632(3) Uani d . 1 1 . .
    O O1 -0.0688(3) 0.48292(18) 0.75523(15) 0.0899(8) Uani d . 1 1 . .
    O O2 -0.1616(3) 0.48336(18) 0.94495(15) 0.0701(6) Uani d . 1 1 . .
    O O3 0.3705(3) -0.12737(18) 0.83768(13) 0.0745(6) Uani d . 1 1 . .
    N N1 0.1197(4) 0.5143(2) 0.8485(2) 0.0677(8) Uani d . 1 1 . .
    H H1N 0.132(4) 0.509(3) 0.906(2) 0.084(12) Uiso d . 1 1 . .
    N N2 0.2774(3) -0.0745(2) 0.99202(17) 0.0509(6) Uani d . 1 1 . .
    H H2N 0.273(3) -0.098(2) 1.0556(19) 0.057(8) Uiso d . 1 1 . .
    C C11 0.5045(3) 0.8474(2) 0.55157(16) 0.0400(6) Uani d . 1 1 . .
    C C12 0.3254(3) 0.8783(2) 0.57472(17) 0.0464(7) Uani d . 1 1 . .
    H H12 0.2680 0.8955 0.6394 0.056 Uiso calc R 1 1 . .
    C C13 0.2316(3) 0.8836(2) 0.50377(17) 0.0462(6) Uani d . 1 1 . .
    H H13 0.1110 0.9035 0.5205 0.055 Uiso calc R 1 1 . .
    C C14 0.3162(3) 0.8595(2) 0.40685(16) 0.0429(6) Uani d . 1 1 B .
    C C15 0.4946(4) 0.8336(2) 0.38109(18) 0.0530(7) Uani d . 1 1 . .
    H H15 0.5516 0.8194 0.3152 0.064 Uiso calc R 1 1 . .
    C C16 0.5891(4) 0.8287(2) 0.45299(18) 0.0542(7) Uani d . 1 1 . .
    H H16 0.7095 0.8127 0.4350 0.065 Uiso calc R 1 1 . .
    C C17 0.7625(4) 0.8011(2) 0.63274(19) 0.0471(6) Uani d . 1 1 . .
    C C18 0.8106(4) 0.7976(3) 0.7326(2) 0.0613(8) Uani d . 1 1 . .
    H H18A 0.7076 0.8236 0.7814 0.092 Uiso calc PR 0.50 1 . .
    H H18B 0.8859 0.8502 0.7151 0.092 Uiso calc PR 0.50 1 . .
    H H18C 0.8694 0.7167 0.7655 0.092 Uiso calc PR 0.50 1 . .
    H H18D 0.9343 0.7701 0.7266 0.092 Uiso calc PR 0.50 1 . .
    H H18E 0.7560 0.7435 0.7929 0.092 Uiso calc PR 0.50 1 . .
    H H18F 0.7725 0.8769 0.7425 0.092 Uiso calc PR 0.50 1 . .
    C C19 0.2575(5) 0.6154(3) 0.3897(3) 0.0936(11) Uani d D 1 1 . .
    H H19A 0.3533 0.6220 0.4139 0.112 Uiso calc PR 0.61 1 A 1
    H H19B 0.3027 0.6012 0.3196 0.112 Uiso calc PR 0.61 1 A 1
    H H19C 0.2166 0.5623 0.3680 0.112 Uiso d PR 0.39 1 A 2
    H H19D 0.3637 0.6287 0.3398 0.112 Uiso d PR 0.39 1 A 2
    C C20A 0.1990(9) 0.5089(5) 0.4637(5) 0.109(2) Uani d P 0.61 1 B 1
    H H20A 0.2979 0.4448 0.4832 0.131 Uiso calc PR 0.61 1 B 1
    H H20B 0.1359 0.4833 0.4293 0.131 Uiso calc PR 0.61 1 B 1
    H H20C 0.1251 0.5289 0.5270 0.131 Uiso calc PR 0.61 1 B 1
    C C20B 0.2956(10) 0.5581(9) 0.4878(7) 0.097(3) Uani d PD 0.39 1 B 2
    H H20D 0.3904 0.4885 0.4843 0.116 Uiso calc PR 0.39 1 B 2
    H H20E 0.1959 0.5334 0.5361 0.116 Uiso calc PR 0.39 1 B 2
    H H20F 0.3276 0.6115 0.5133 0.116 Uiso calc PR 0.39 1 B 2
    S S2 0.19472(9) 0.85254(7) 0.32215(5) 0.0510(2) Uani d . 1 1 . .
    O O4 0.3107(3) 0.84047(18) 0.22380(12) 0.0666(6) Uani d . 1 1 B .
    O O5 0.0430(3) 0.94944(18) 0.31922(14) 0.0715(6) Uani d . 1 1 B .
    O O6 0.8709(2) 0.7722(2) 0.55920(14) 0.0725(6) Uani d . 1 1 . .
    N N3 0.1303(3) 0.7306(2) 0.37712(18) 0.0558(7) Uani d . 1 1 B .
    H H3N 0.054(4) 0.737(3) 0.431(2) 0.074(10) Uiso d . 1 1 . .
    N N4 0.5909(3) 0.8385(2) 0.63127(17) 0.0464(6) Uani d . 1 1 . .
    H H4N 0.531(3) 0.852(2) 0.6812(19) 0.048(9) Uiso d . 1 1 . .
loop_
    _atom_site_aniso_label
    _atom_site_aniso_U_11
    _atom_site_aniso_U_22
    _atom_site_aniso_U_33
    _atom_site_aniso_U_12
    _atom_site_aniso_U_13
    _atom_site_aniso_U_23
    C1 0.0546(17) 0.0509(17) 0.0336(12) -0.0121(14) -0.0065(12) -0.0141(11)
    C2 0.0633(19) 0.0566(18) 0.0351(13) -0.0090(15) -0.0115(12) -0.0208(12)
    C3 0.0663(19) 0.0571(19) 0.0360(13) -0.0076(16) -0.0162(13) -0.0170(12)
    C4 0.0681(19) 0.0490(16) 0.0412(13) -0.0069(15) -0.0184(13) -0.0159(12)
    C5 0.121(3) 0.058(2) 0.0444(15) -0.0006(19) -0.0344(17) -0.0244(13)
    C6 0.118(3) 0.0550(19) 0.0365(14) 0.0003(19) -0.0320(16) -0.0167(13)
    C7 0.0550(18) 0.0552(18) 0.0432(15) -0.0082(15) -0.0049(13) -0.0207(13)
    C8 0.085(2) 0.060(2) 0.0606(17) -0.0049(18) -0.0142(17) -0.0184(15)
    C9 0.124(3) 0.106(3) 0.073(2) -0.041(3) 0.021(2) -0.040(2)
    C10 0.134(4) 0.087(3) 0.138(3) -0.053(3) 0.030(3) -0.034(2)
    S1 0.0857(6) 0.0535(5) 0.0532(4) -0.0020(4) -0.0284(4) -0.0203(3)
    O1 0.148(2) 0.0633(14) 0.0648(12) 0.0019(14) -0.0616(14) -0.0176(10)
    O2 0.0702(14) 0.0692(14) 0.0750(12) 0.0001(11) -0.0216(11) -0.0347(10)
    O3 0.0948(16) 0.0751(14) 0.0430(11) 0.0051(12) -0.0103(10) -0.0294(9)
    N1 0.093(2) 0.0600(17) 0.0555(16) -0.0215(15) -0.0127(16) -0.0210(13)
    N2 0.0678(16) 0.0517(15) 0.0290(11) -0.0086(12) -0.0089(11) -0.0119(10)
    C11 0.0441(16) 0.0447(15) 0.0336(12) -0.0111(13) -0.0067(11) -0.0144(10)
    C12 0.0491(17) 0.0536(17) 0.0358(13) -0.0067(14) -0.0049(12) -0.0194(11)
    C13 0.0398(15) 0.0555(17) 0.0418(13) -0.0039(13) -0.0085(12) -0.0184(12)
    C14 0.0486(17) 0.0481(16) 0.0323(12) -0.0096(13) -0.0108(11) -0.0110(11)
    C15 0.0506(17) 0.075(2) 0.0350(13) -0.0133(15) -0.0029(12) -0.0230(12)
    C16 0.0415(16) 0.080(2) 0.0440(14) -0.0141(15) -0.0045(12) -0.0249(13)
    C17 0.0523(18) 0.0467(16) 0.0437(14) -0.0129(14) -0.0150(13) -0.0088(12)
    C18 0.0623(19) 0.068(2) 0.0596(16) -0.0101(16) -0.0260(15) -0.0193(14)
    C19 0.095(3) 0.063(2) 0.115(3) -0.013(2) -0.005(2) -0.034(2)
    C20A 0.187(8) 0.071(4) 0.080(4) -0.046(5) -0.037(4) -0.011(3)
    C20B 0.107(8) 0.092(8) 0.089(7) -0.002(6) -0.035(6) -0.030(6)
    S2 0.0567(5) 0.0621(5) 0.0360(3) -0.0101(4) -0.0169(3) -0.0136(3)
    O4 0.0735(14) 0.1001(16) 0.0299(9) -0.0264(12) -0.0085(9) -0.0191(9)
    O5 0.0702(14) 0.0710(14) 0.0708(12) 0.0101(12) -0.0408(11) -0.0199(10)
    O6 0.0473(12) 0.1133(18) 0.0551(11) -0.0118(12) -0.0038(10) -0.0331(11)
    N3 0.0559(16) 0.0708(18) 0.0482(13) -0.0185(14) -0.0073(12) -0.0253(12)
    N4 0.0441(15) 0.0603(15) 0.0364(12) -0.0083(12) -0.0064(11) -0.0206(11)
_geom_special_details
;
 All esds (except the esd in the dihedral angle between two l.s. planes)
 are estimated using the full covariance matrix.  The cell esds are taken
 into account individually in the estimation of esds in distances, angles
 and torsion angles; correlations between esds in cell parameters are only
 used when they are defined by crystal symmetry.  An approximate (isotropic)
 treatment of cell esds is used for estimating esds involving l.s. planes.
;
loop_
    _geom_bond_atom_site_label_1
    _geom_bond_atom_site_label_2
    _geom_bond_site_symmetry_2
    _geom_bond_distance
    _geom_bond_publ_flag
    C1 C6 . 1.381(3) ?
    C1 C2 . 1.388(3) ?
    C1 N2 . 1.399(3) ?
    C2 C3 . 1.363(3) ?
    C2 H2 . 0.9300 ?
    C3 C4 . 1.373(3) ?
    C3 H3 . 0.9300 ?
    C4 C5 . 1.388(3) ?
    C4 S1 . 1.756(3) ?
    C5 C6 . 1.351(4) ?
    C5 H5 . 0.9300 ?
    C6 H6 . 0.9300 ?
    C7 O3 . 1.215(3) ?
    C7 N2 . 1.343(3) ?
    C7 C8 . 1.491(4) ?
    C8 H8A . 0.9600 ?
    C8 H8B . 0.9600 ?
    C8 H8C . 0.9600 ?
    C8 H8D . 0.9600 ?
    C8 H8E . 0.9600 ?
    C8 H8F . 0.9600 ?
    C9 N1 . 1.463(4) ?
    C9 C10 . 1.484(5) ?
    C9 H9A . 0.9700 ?
    C9 H9B . 0.9700 ?
    C10 H10A . 0.9600 ?
    C10 H10B . 0.9600 ?
    C10 H10C . 0.9600 ?
    S1 O1 . 1.4180(19) ?
    S1 O2 . 1.431(2) ?
    S1 N1 . 1.605(3) ?
    N1 H1N . 0.79(3) ?
    N2 H2N . 0.80(2) ?
    C11 C16 . 1.380(3) ?
    C11 C12 . 1.381(3) ?
    C11 N4 . 1.407(3) ?
    C12 C13 . 1.364(3) ?
    C12 H12 . 0.9300 ?
    C13 C14 . 1.383(3) ?
    C13 H13 . 0.9300 ?
    C14 C15 . 1.377(3) ?
    C14 S2 . 1.756(2) ?
    C15 C16 . 1.381(3) ?
    C15 H15 . 0.9300 ?
    C16 H16 . 0.9300 ?
    C17 O6 . 1.208(3) ?
    C17 N4 . 1.351(3) ?
    C17 C18 . 1.492(3) ?
    C18 H18A . 0.9600 ?
    C18 H18B . 0.9600 ?
    C18 H18C . 0.9600 ?
    C18 H18D . 0.9600 ?
    C18 H18E . 0.9600 ?
    C18 H18F . 0.9600 ?
    C19 C20B . 1.343(8) ?
    C19 N3 . 1.451(4) ?
    C19 C20A . 1.471(6) ?
    C19 H19A . 0.9700 ?
    C19 H19B . 0.9700 ?
    C19 H19C . 0.9700 ?
    C19 H19D . 0.9700 ?
    C20A H19C . 1.2249 ?
    C20A H20A . 0.9600 ?
    C20A H20B . 0.9600 ?
    C20A H20C . 0.9600 ?
    C20B H20D . 0.9600 ?
    C20B H20E . 0.9600 ?
    C20B H20F . 0.9600 ?
    S2 O5 . 1.424(2) ?
    S2 O4 . 1.4298(17) ?
    S2 N3 . 1.604(2) ?
    N3 H3N . 0.83(3) ?
    N4 H4N . 0.75(2) ?
loop_
    _geom_angle_atom_site_label_1
    _geom_angle_atom_site_label_2
    _geom_angle_atom_site_label_3
    _geom_angle_site_symmetry_1
    _geom_angle_site_symmetry_3
    _geom_angle
    _geom_angle_publ_flag
    C6 C1 C2 . . 118.5(2) ?
    C6 C1 N2 . . 117.6(2) ?
    C2 C1 N2 . . 123.8(2) ?
    C3 C2 C1 . . 119.9(2) ?
    C3 C2 H2 . . 120.0 ?
    C1 C2 H2 . . 120.0 ?
    C2 C3 C4 . . 121.0(2) ?
    C2 C3 H3 . . 119.5 ?
    C4 C3 H3 . . 119.5 ?
    C3 C4 C5 . . 119.1(2) ?
    C3 C4 S1 . . 120.80(19) ?
    C5 C4 S1 . . 120.1(2) ?
    C6 C5 C4 . . 119.9(2) ?
    C6 C5 H5 . . 120.0 ?
    C4 C5 H5 . . 120.0 ?
    C5 C6 C1 . . 121.5(2) ?
    C5 C6 H6 . . 119.3 ?
    C1 C6 H6 . . 119.3 ?
    O3 C7 N2 . . 123.0(3) ?
    O3 C7 C8 . . 121.9(2) ?
    N2 C7 C8 . . 115.1(2) ?
    C7 C8 H8A . . 109.5 ?
    C7 C8 H8B . . 109.5 ?
    H8A C8 H8B . . 109.5 ?
    C7 C8 H8C . . 109.5 ?
    H8A C8 H8C . . 109.5 ?
    H8B C8 H8C . . 109.5 ?
    C7 C8 H8D . . 109.5 ?
    H8A C8 H8D . . 141.1 ?
    H8B C8 H8D . . 56.3 ?
    H8C C8 H8D . . 56.3 ?
    C7 C8 H8E . . 109.5 ?
    H8A C8 H8E . . 56.3 ?
    H8B C8 H8E . . 141.1 ?
    H8C C8 H8E . . 56.3 ?
    H8D C8 H8E . . 109.5 ?
    C7 C8 H8F . . 109.5 ?
    H8A C8 H8F . . 56.3 ?
    H8B C8 H8F . . 56.3 ?
    H8C C8 H8F . . 141.1 ?
    H8D C8 H8F . . 109.5 ?
    H8E C8 H8F . . 109.5 ?
    N1 C9 C10 . . 110.3(3) ?
    N1 C9 H9A . . 109.6 ?
    C10 C9 H9A . . 109.6 ?
    N1 C9 H9B . . 109.6 ?
    C10 C9 H9B . . 109.6 ?
    H9A C9 H9B . . 108.1 ?
    C9 C10 H10A . . 109.5 ?
    C9 C10 H10B . . 109.5 ?
    H10A C10 H10B . . 109.5 ?
    C9 C10 H10C . . 109.5 ?
    H10A C10 H10C . . 109.5 ?
    H10B C10 H10C . . 109.5 ?
    O1 S1 O2 . . 119.76(14) ?
    O1 S1 N1 . . 107.58(15) ?
    O2 S1 N1 . . 104.88(13) ?
    O1 S1 C4 . . 107.82(12) ?
    O2 S1 C4 . . 108.01(12) ?
    N1 S1 C4 . . 108.34(14) ?
    C9 N1 S1 . . 121.8(2) ?
    C9 N1 H1N . . 116(3) ?
    S1 N1 H1N . . 110(2) ?
    C7 N2 C1 . . 129.0(2) ?
    C7 N2 H2N . . 117.9(19) ?
    C1 N2 H2N . . 113.0(19) ?
    C16 C11 C12 . . 119.4(2) ?
    C16 C11 N4 . . 123.5(2) ?
    C12 C11 N4 . . 117.0(2) ?
    C13 C12 C11 . . 120.7(2) ?
    C13 C12 H12 . . 119.6 ?
    C11 C12 H12 . . 119.6 ?
    C12 C13 C14 . . 119.9(2) ?
    C12 C13 H13 . . 120.1 ?
    C14 C13 H13 . . 120.1 ?
    C15 C14 C13 . . 119.8(2) ?
    C15 C14 S2 . . 120.78(18) ?
    C13 C14 S2 . . 119.3(2) ?
    C14 C15 C16 . . 120.1(2) ?
    C14 C15 H15 . . 120.0 ?
    C16 C15 H15 . . 120.0 ?
    C11 C16 C15 . . 119.9(2) ?
    C11 C16 H16 . . 120.1 ?
    C15 C16 H16 . . 120.1 ?
    O6 C17 N4 . . 123.2(2) ?
    O6 C17 C18 . . 121.6(3) ?
    N4 C17 C18 . . 115.2(2) ?
    C17 C18 H18A . . 109.5 ?
    C17 C18 H18B . . 109.5 ?
    H18A C18 H18B . . 109.5 ?
    C17 C18 H18C . . 109.5 ?
    H18A C18 H18C . . 109.5 ?
    H18B C18 H18C . . 109.5 ?
    C17 C18 H18D . . 109.5 ?
    H18A C18 H18D . . 141.1 ?
    H18B C18 H18D . . 56.3 ?
    H18C C18 H18D . . 56.3 ?
    C17 C18 H18E . . 109.5 ?
    H18A C18 H18E . . 56.3 ?
    H18B C18 H18E . . 141.1 ?
    H18C C18 H18E . . 56.3 ?
    H18D C18 H18E . . 109.5 ?
    C17 C18 H18F . . 109.5 ?
    H18A C18 H18F . . 56.3 ?
    H18B C18 H18F . . 56.3 ?
    H18C C18 H18F . . 141.1 ?
    H18D C18 H18F . . 109.5 ?
    H18E C18 H18F . . 109.5 ?
    C20B C19 N3 . . 117.2(5) ?
    C20B C19 C20A . . 54.7(4) ?
    N3 C19 C20A . . 117.3(4) ?
    C20B C19 H19A . . 55.6 ?
    N3 C19 H19A . . 108.0 ?
    C20A C19 H19A . . 108.0 ?
    C20B C19 H19B . . 134.6 ?
    N3 C19 H19B . . 108.0 ?
    C20A C19 H19B . . 108.0 ?
    H19A C19 H19B . . 107.2 ?
    C20B C19 H19C . . 108.1 ?
    N3 C19 H19C . . 108.0 ?
    C20A C19 H19C . . 55.8 ?
    H19A C19 H19C . . 143.9 ?
    H19B C19 H19C . . 58.7 ?
    C20B C19 H19D . . 108.4 ?
    N3 C19 H19D . . 107.5 ?
    C20A C19 H19D . . 135.0 ?
    H19A C19 H19D . . 59.1 ?
    H19B C19 H19D . . 50.6 ?
    H19C C19 H19D . . 107.2 ?
    C19 C20A H19C . . 40.9 ?
    C19 C20A H20A . . 109.5 ?
    H19C C20A H20A . . 113.9 ?
    C19 C20A H20B . . 109.5 ?
    H19C C20A H20B . . 70.0 ?
    C19 C20A H20C . . 109.5 ?
    H19C C20A H20C . . 133.9 ?
    C19 C20B H20D . . 109.5 ?
    C19 C20B H20E . . 109.5 ?
    H20D C20B H20E . . 109.5 ?
    C19 C20B H20F . . 109.5 ?
    H20D C20B H20F . . 109.5 ?
    H20E C20B H20F . . 109.5 ?
    O5 S2 O4 . . 119.04(11) ?
    O5 S2 N3 . . 106.63(14) ?
    O4 S2 N3 . . 107.26(13) ?
    O5 S2 C14 . . 109.07(12) ?
    O4 S2 C14 . . 107.35(12) ?
    N3 S2 C14 . . 106.90(11) ?
    C19 N3 S2 . . 119.3(2) ?
    C19 N3 H3N . . 115(2) ?
    S2 N3 H3N . . 110(2) ?
    C17 N4 C11 . . 128.9(2) ?
    C17 N4 H4N . . 117(2) ?
    C11 N4 H4N . . 114(2) ?
loop_
    _geom_torsion_atom_site_label_1
    _geom_torsion_atom_site_label_2
    _geom_torsion_atom_site_label_3
    _geom_torsion_atom_site_label_4
    _geom_torsion_site_symmetry_1
    _geom_torsion_site_symmetry_2
    _geom_torsion_site_symmetry_3
    _geom_torsion_site_symmetry_4
    _geom_torsion
    _geom_torsion_publ_flag
    C6 C1 C2 C3 . . . . 2.8(4) ?
    N2 C1 C2 C3 . . . . -178.5(2) ?
    C1 C2 C3 C4 . . . . -0.8(4) ?
    C2 C3 C4 C5 . . . . -1.3(4) ?
    C2 C3 C4 S1 . . . . 177.6(2) ?
    C3 C4 C5 C6 . . . . 1.5(5) ?
    S1 C4 C5 C6 . . . . -177.5(3) ?
    C4 C5 C6 C1 . . . . 0.6(5) ?
    C2 C1 C6 C5 . . . . -2.7(5) ?
    N2 C1 C6 C5 . . . . 178.5(3) ?
    C3 C4 S1 O1 . . . . 7.2(3) ?
    C5 C4 S1 O1 . . . . -173.8(3) ?
    C3 C4 S1 O2 . . . . 138.0(2) ?
    C5 C4 S1 O2 . . . . -43.1(3) ?
    C3 C4 S1 N1 . . . . -108.9(3) ?
    C5 C4 S1 N1 . . . . 70.0(3) ?
    C10 C9 N1 S1 . . . . 178.0(3) ?
    O1 S1 N1 C9 . . . . -49.8(3) ?
    O2 S1 N1 C9 . . . . -178.3(3) ?
    C4 S1 N1 C9 . . . . 66.5(3) ?
    O3 C7 N2 C1 . . . . -2.7(5) ?
    C8 C7 N2 C1 . . . . 177.0(3) ?
    C6 C1 N2 C7 . . . . -166.0(3) ?
    C2 C1 N2 C7 . . . . 15.2(4) ?
    C16 C11 C12 C13 . . . . 3.7(4) ?
    N4 C11 C12 C13 . . . . -177.1(2) ?
    C11 C12 C13 C14 . . . . -0.8(4) ?
    C12 C13 C14 C15 . . . . -1.9(4) ?
    C12 C13 C14 S2 . . . . 173.90(19) ?
    C13 C14 C15 C16 . . . . 1.7(4) ?
    S2 C14 C15 C16 . . . . -174.1(2) ?
    C12 C11 C16 C15 . . . . -3.9(4) ?
    N4 C11 C16 C15 . . . . 176.9(2) ?
    C14 C15 C16 C11 . . . . 1.3(4) ?
    C15 C14 S2 O5 . . . . -141.0(2) ?
    C13 C14 S2 O5 . . . . 43.2(2) ?
    C15 C14 S2 O4 . . . . -10.8(3) ?
    C13 C14 S2 O4 . . . . 173.46(19) ?
    C15 C14 S2 N3 . . . . 104.0(2) ?
    C13 C14 S2 N3 . . . . -71.7(2) ?
    C20B C19 N3 S2 . . . . 102.6(6) ?
    C20A C19 N3 S2 . . . . 164.8(4) ?
    O5 S2 N3 C19 . . . . 179.1(2) ?
    O4 S2 N3 C19 . . . . 50.5(3) ?
    C14 S2 N3 C19 . . . . -64.4(3) ?
    O6 C17 N4 C11 . . . . 2.5(4) ?
    C18 C17 N4 C11 . . . . -177.5(2) ?
    C16 C11 N4 C17 . . . . -6.6(4) ?
    C12 C11 N4 C17 . . . . 174.2(3) ?
loop_
    _geom_hbond_atom_site_label_D
    _geom_hbond_atom_site_label_H
    _geom_hbond_atom_site_label_A
    _geom_hbond_site_symmetry_A
    _geom_hbond_distance_DH
    _geom_hbond_distance_HA
    _geom_hbond_distance_DA
    _geom_hbond_angle_DHA
    N1 H1N O2 2_567 0.79(3) 2.13(3) 2.914(3) 173(3)
    N2 H2N O4 1_546 0.80(2) 2.21(2) 3.006(3) 169(3)
    N3 H3N O6 1_455 0.83(3) 2.03(3) 2.854(3) 173(3)
    N4 H4N O3 1_565 0.75(2) 2.21(2) 2.960(3) 174(3)
data_global
_journal_date_recd_electronic     2011-07-29
_journal_date_accepted     2011-08-17
_journal_name_full     'Acta Crystallographica, Section E'
_journal_year     2011
_journal_volume     67
_journal_issue      9
_journal_page_first     o2455
_journal_page_last     o2455
_journal_paper_category     QO
_journal_coeditor_code     SU2301
_publ_contact_author_name     'Islam Ullah Khan'
_publ_contact_author_address
;
Materials Chemistry Laboratry,
Department of Chemistry,
GC University,
Lahore-54000,
Pakistan
;
_publ_contact_author_email     ' iuklodhi@yahoo.com '
_publ_contact_author_fax     '  '
_publ_contact_author_phone     ' '
_publ_section_title
;
<i>N</i>-[4-(Ethylsulfamoyl)phenyl]acetamide
;
loop_
    _publ_author_name
    _publ_author_address
    'Jeveria Rehman'
;
Materials Chemistry Laboratry,
Department of Chemistry,
GC University,
Lahore 54000,
Pakistan
;
    'Ejaz'
;
Materials Chemistry Laboratry,
Department of Chemistry,
GC University,
Lahore 54000,
Pakistan
;
    'Islam Ullah Khan'
;
Materials Chemistry Laboratry,
Department of Chemistry,
GC University,
Lahore 54000,
Pakistan
;
    'Harrison, William T. A.'
;
Department of Chemistry
University of Aberdeen
Meston Walk
Aberdeen AB24 3UE
Scotland
;
    'Sidra Farid'
;
Materials Chemistry Laboratry,
Department of Chemistry,
GC University,
Lahore 54000,
Pakistan
;
