# Supplementary material for: N-[4-(Ethyl­sulfamo­yl)phen­yl]acetamide
Source: Acta Crystallogr Sect E Struct Rep Online. 2011 Aug 27;67(Pt 9):o2455. doi: 10.1107/S1600536811033472 (PMC3200875; doi:10.1107/S1600536811033472)
Supplement: Supplementary file 2 [file e-67-o2455-Isup2.hkl]

# 
# h,k,l, Fc-squared, Fo-squared, sigma(Fo-squared) and status flag 
# 
data_I
_shelx_title ' I         P -1         R   0.05' 
_shelx_refln_list_code          4 
_shelx_F_calc_maximum      171.64 
_exptl_crystal_F_000       512.00 
_reflns_d_resolution_high  0.8331 
 
loop_ 
 _symmetry_equiv_pos_as_xyz 
 'x, y, z' 
 '-x, -y, -z' 
 
_cell_length_a     8.2766 
_cell_length_b    12.1728 
_cell_length_c    13.5041 
_cell_angle_alpha  70.130 
_cell_angle_beta   73.935 
_cell_angle_gamma  71.517 
 
_shelx_F_squared_multiplier     1.000 
 
loop_ 
 _refln_index_h 
 _refln_index_k 
 _refln_index_l 
 _refln_F_squared_calc 
 _refln_F_squared_meas 
 _refln_F_squared_sigma 
 _refln_observed_status 
   2   0   0     1111.26     1109.77     13.74 o 
   3   0   0      252.49      242.90      6.69 o 
   4   0   0       38.32       34.86      4.33 o 
   5   0   0       41.07       39.98      4.58 o 
   6   0   0       65.96       56.59      6.39 o 
   7   0   0        7.18       12.90      4.98 o 
   8   0   0        6.35        6.75      5.15 o 
   9   0   0        1.40        6.75      6.51 o 
  -9   1   0        0.02        0.00      5.99 o 
  -8   1   0        0.17        2.63      4.95 o 
  -7   1   0      237.28      188.90     13.61 o 
  -6   1   0        0.02        1.68      4.36 o 
  -5   1   0       91.02       94.75      6.34 o 
  -4   1   0       81.28       92.14      5.54 o 
  -3   1   0      173.00      193.44      6.33 o 
  -2   1   0       66.19       93.36      4.77 o 
  -1   1   0     7219.72     7451.64    118.33 o 
   2   1   0     9004.01     8786.94     85.25 o 
   3   1   0     1731.99     1564.31     20.95 o 
   4   1   0      222.58      259.62      7.11 o 
   5   1   0        1.12        6.36      2.91 o 
   6   1   0       65.55       62.40      6.64 o 
   7   1   0        2.71        0.00      4.27 o 
   8   1   0       45.86       33.19      6.46 o 
   9   1   0        0.06        7.36      6.82 o 
  -8   2   0       29.17       21.63      6.36 o 
  -7   2   0       16.95       18.22      5.96 o 
  -6   2   0        0.00        3.43      5.13 o 
  -5   2   0      154.47      162.65     11.41 o 
  -4   2   0        7.28       12.03      3.95 o 
  -3   2   0     2096.88     1976.55     32.64 o 
  -2   2   0      482.94      477.67     15.04 o 
  -1   2   0      839.92      896.33     12.66 o 
   0   2   0        3.56        3.43      0.92 o 
   1   2   0     2646.32     2634.21     23.89 o 
   2   2   0     1679.49     1785.90     19.49 o 
   3   2   0       94.45      109.08      4.21 o 
   4   2   0     1773.64     1764.71     24.40 o 
   5   2   0        1.48        0.00      3.08 o 
   6   2   0       99.75       91.74      6.07 o 
   7   2   0      118.28      125.38      9.30 o 
   8   2   0       72.80       61.99      7.65 o 
   9   2   0       13.47       20.00      6.46 o 
  -8   3   0        0.46        2.47      6.35 o 
  -7   3   0        1.55        1.26      4.88 o 
  -6   3   0      278.69      275.00     14.06 o 
  -5   3   0      309.03      319.17     12.11 o 
  -4   3   0      358.97      410.47     11.41 o 
  -3   3   0       37.51       39.73      3.78 o 
  -2   3   0      167.76      176.33      7.65 o 
  -1   3   0     4027.64     3939.84     46.94 o 
   0   3   0    29458.90    27738.83    286.84 o 
   1   3   0     6463.79     6674.19     65.65 o 
   2   3   0     1088.97     1096.22     13.41 o 
   3   3   0      601.13      629.13     10.22 o 
   4   3   0     1424.89     1338.34     20.03 o 
   5   3   0       76.78       77.78      5.23 o 
   6   3   0       12.99       13.43      4.82 o 
   7   3   0       21.30       16.37      6.31 o 
   8   3   0        1.46        0.00      7.44 o 
   9   3   0        1.60        0.00      6.20 o 
  -8   4   0        0.82        4.21      7.62 o 
  -7   4   0      190.10      144.47     12.40 o 
  -6   4   0        0.37        3.73      4.86 o 
  -5   4   0      145.34      139.14      8.63 o 
  -4   4   0        7.76       13.40      4.25 o 
  -3   4   0      128.97      143.68     14.50 o 
  -2   4   0     2080.83     2249.96     40.43 o 
  -1   4   0     5695.46     5974.49     76.73 o 
   0   4   0       92.41       96.56      4.13 o 
   1   4   0     4195.52     4301.12     47.35 o 
   2   4   0      730.85      724.17     11.00 o 
   3   4   0       93.38      121.69      4.90 o 
   4   4   0      323.05      334.07      7.92 o 
   5   4   0       14.47        6.36      3.09 o 
   6   4   0      421.67      422.39     13.78 o 
   7   4   0       23.73       27.27      6.80 o 
   8   4   0       27.59       36.94      7.79 o 
   9   4   0        1.81        5.74      6.63 o 
  -7   5   0        0.04        1.20      6.18 o 
  -6   5   0        3.56       11.58      8.36 o 
  -5   5   0      130.30      108.81     32.29 o 
  -4   5   0        0.32        0.00      5.96 o 
  -3   5   0      374.88      396.84     14.76 o 
  -2   5   0        1.40        0.00      3.29 o 
  -1   5   0        0.22        0.00      2.84 o 
   0   5   0     1335.37     1445.54     22.66 o 
   1   5   0     2081.21     2222.13     31.93 o 
   2   5   0      134.60      148.15      5.36 o 
   3   5   0     1160.81     1213.83     17.30 o 
   4   5   0       71.46       72.59      5.76 o 
   5   5   0      386.17      418.28     14.91 o 
   6   5   0       72.70       78.88      6.65 o 
   7   5   0       62.61       68.64      8.97 o 
   8   5   0      155.77      162.50     17.61 o 
   9   5   0       17.48       11.90      7.13 o 
  -7   6   0        1.00        0.00      7.10 o 
  -6   6   0       74.10       85.55     12.78 o 
  -5   6   0        5.86       25.63      8.81 o 
  -4   6   0       11.51        8.77      6.10 o 
  -3   6   0       25.76       20.79      6.62 o 
  -2   6   0        6.62       10.24      4.73 o 
  -1   6   0      479.11      458.89     12.99 o 
   0   6   0      391.15      329.16      9.50 o 
   1   6   0     4413.56     4437.49     59.44 o 
   2   6   0      212.88      220.28      9.35 o 
   3   6   0      138.02      140.09      6.30 o 
   4   6   0       54.71       51.02      5.04 o 
   5   6   0       69.38       58.72      5.60 o 
   6   6   0        0.39        0.00      3.64 o 
   7   6   0       71.59       78.67      9.20 o 
   8   6   0        0.54        0.00      5.85 o 
   9   6   0        0.01        0.00      6.52 o 
  -6   7   0       18.81        4.60     13.88 o 
  -5   7   0       42.77       50.87     13.17 o 
  -4   7   0       36.38       28.35      7.26 o 
  -3   7   0       20.39       30.77      6.25 o 
  -2   7   0      198.97      221.51     11.69 o 
  -1   7   0      335.39      348.82     18.56 o 
   0   7   0      331.80      339.05     10.48 o 
   1   7   0      444.05      427.23     12.50 o 
   2   7   0     1290.00     1331.67     19.96 o 
   3   7   0      453.89      462.46     10.98 o 
   4   7   0       91.73       96.35      9.43 o 
   5   7   0       22.10       29.94      5.83 o 
   6   7   0       69.05       86.26      8.79 o 
   7   7   0        3.19        0.00      5.06 o 
   8   7   0        3.12       10.44      6.84 o 
   9   7   0        1.53        0.00      6.38 o 
  -6   8   0        4.86        7.98      7.56 o 
  -5   8   0        2.92        6.61      7.23 o 
  -4   8   0       25.15        7.10      8.28 o 
  -3   8   0       23.89       12.10      5.99 o 
  -2   8   0      220.63      201.66     11.77 o 
  -1   8   0      132.87      129.22     10.24 o 
   0   8   0       77.54       78.84      5.75 o 
   1   8   0      156.37      152.21      8.60 o 
   2   8   0      152.58      146.29      8.39 o 
   3   8   0      269.17      257.42     11.99 o 
   4   8   0      289.27      299.91     13.63 o 
   5   8   0      267.45      225.46     21.91 o 
   6   8   0        7.53       21.03      6.66 o 
   7   8   0        7.06        0.57      5.57 o 
   8   8   0       12.41       16.74      7.40 o 
  -5   9   0        0.79        6.35      6.80 o 
  -4   9   0        0.80        9.24      7.45 o 
  -3   9   0       33.86       43.20      8.23 o 
  -2   9   0       12.32        3.92      5.52 o 
  -1   9   0       32.94       41.26      6.84 o 
   0   9   0       77.29       92.81      6.55 o 
   1   9   0      818.20      813.70     18.79 o 
   2   9   0      129.13      145.77      9.02 o 
   3   9   0       35.85       36.12      5.06 o 
   4   9   0        4.53        0.00      4.10 o 
   5   9   0        1.95        1.24      4.79 o 
   6   9   0       29.39       44.25      8.19 o 
   7   9   0       29.46       37.58      8.54 o 
   8   9   0        0.11        0.00      5.78 o 
  -4  10   0        5.53        3.78      6.88 o 
  -3  10   0        2.16        0.00      5.60 o 
  -2  10   0       10.96       12.15      6.35 o 
  -1  10   0        7.44        5.35      5.72 o 
   0  10   0      144.20      156.62     12.46 o 
   1  10   0       33.71       29.98      6.52 o 
   2  10   0      418.13      420.36     14.36 o 
   3  10   0       33.08       36.23      6.63 o 
   4  10   0       18.79       23.39      4.86 o 
   5  10   0        7.47        8.09      7.73 o 
   6  10   0        0.08        0.00      5.29 o 
   7  10   0       11.65        9.31      7.12 o 
   8  10   0        2.48       10.59      7.45 o 
  -3  11   0        0.53        9.34      7.31 o 
  -2  11   0       71.83       75.24     12.79 o 
  -1  11   0       11.87       12.29      6.94 o 
   0  11   0       20.64       17.80      6.37 o 
   1  11   0        8.22        0.00      3.95 o 
   2  11   0       26.36       32.88      6.38 o 
   3  11   0       58.63       78.34      8.76 o 
   4  11   0       12.09       10.50      6.26 o 
   5  11   0        2.07        0.00      5.90 o 
   6  11   0       25.90       10.25      7.40 o 
   7  11   0        0.63        0.00      6.21 o 
  -2  12   0        0.99        4.82      7.27 o 
  -1  12   0        0.05        0.89     12.34 o 
   0  12   0       25.45       16.99      7.93 o 
   1  12   0      174.37      170.56     11.55 o 
   2  12   0        2.75       10.98      5.91 o 
   3  12   0        6.19        8.28      5.55 o 
   4  12   0        0.60        0.67      6.30 o 
   5  12   0        0.01        0.00      8.23 o 
   6  12   0        2.52       15.25      7.76 o 
   0  13   0       11.04       10.93      9.66 o 
   1  13   0        0.16        0.00      6.62 o 
   2  13   0       39.76       36.78     10.67 o 
   3  13   0        0.55        0.00      7.92 o 
   4  13   0        3.30        4.02     10.53 o 
   5  13   0        1.95        3.17      8.27 o 
  -4 -13   1        0.16        0.00      5.91 o 
  -3 -13   1       24.47       29.77     11.12 o 
  -2 -13   1        0.04        0.00      6.30 o 
  -1 -13   1       85.83      111.26     12.98 o 
   0 -13   1        7.87        0.00     14.02 o 
  -6 -12   1        0.31        0.00      5.89 o 
  -5 -12   1        0.60        0.00      6.83 o 
  -4 -12   1        0.05        0.00      5.61 o 
  -3 -12   1        0.11        0.00      4.76 o 
  -2 -12   1      122.78      117.94      8.76 o 
  -1 -12   1        0.63        0.00      6.28 o 
   0 -12   1        0.90        0.00      7.89 o 
   1 -12   1        0.03        0.00     10.48 o 
   2 -12   1       43.70       62.38     21.10 o 
  -6 -11   1       10.21        8.18      7.26 o 
  -5 -11   1        0.42        3.05      6.12 o 
  -4 -11   1       48.34       59.87      8.05 o 
  -3 -11   1       13.25       11.01      4.88 o 
  -2 -11   1        0.00        0.98      4.48 o 
  -1 -11   1        0.04        5.71      5.42 o 
   0 -11   1       44.97       36.89      6.73 o 
   1 -11   1       22.27       32.04      7.68 o 
   2 -11   1        8.64       15.39      7.87 o 
   3 -11   1        0.32        0.00      6.64 o 
  -7 -10   1        9.99        3.62      6.63 o 
  -6 -10   1        5.88        7.34      6.68 o 
  -5 -10   1       17.93       12.27      6.02 o 
  -4 -10   1       14.07        8.07      5.11 o 
  -3 -10   1       52.90       36.60      5.49 o 
  -2 -10   1        0.10        2.48      3.93 o 
  -1 -10   1      321.95      300.65     11.49 o 
   0 -10   1       23.01       26.16      6.02 o 
   1 -10   1       74.48       71.15      8.85 o 
   2 -10   1       18.10        8.34      6.40 o 
   3 -10   1        0.43        0.00      6.23 o 
   4 -10   1        1.65       12.66     13.04 o 
  -8  -9   1       19.26       14.38      7.57 o 
  -7  -9   1        3.17        0.00      6.24 o 
  -6  -9   1        0.62        0.00      6.82 o 
  -5  -9   1        7.59        9.26      5.29 o 
  -4  -9   1        3.53        0.00      3.44 o 
  -3  -9   1       77.43       84.21      6.65 o 
  -2  -9   1      256.83      234.77      8.17 o 
  -1  -9   1      278.69      259.14     10.36 o 
   0  -9   1       23.77       28.28      4.84 o 
   1  -9   1       84.94       69.78      8.36 o 
   2  -9   1      142.67      121.56     10.45 o 
   3  -9   1        9.14       17.12      7.18 o 
   4  -9   1       15.94       31.93      8.44 o 
   5  -9   1        6.70        2.72      7.45 o 
  -8  -8   1        9.10       16.61      7.22 o 
  -7  -8   1        0.24        0.00      5.56 o 
  -6  -8   1       30.57       33.58      7.42 o 
  -5  -8   1        5.73        1.76      4.83 o 
  -4  -8   1      349.32      350.98     11.14 o 
  -3  -8   1       33.35       26.42      4.51 o 
  -2  -8   1       57.29       53.74      4.31 o 
  -1  -8   1      124.91      106.28      6.80 o 
   0  -8   1      163.65      166.56      7.79 o 
   1  -8   1       15.31       17.22      5.82 o 
   2  -8   1      561.23      578.52     18.01 o 
   3  -8   1        0.04        0.00      5.12 o 
   4  -8   1        4.01        2.95      6.64 o 
   5  -8   1        2.91       11.43      7.18 o 
   6  -8   1        0.48       16.96      8.02 o 
  -8  -7   1       19.15        8.30      6.72 o 
  -7  -7   1       15.43       27.49      6.93 o 
  -6  -7   1       87.57       93.09      9.72 o 
  -5  -7   1        5.84        8.72      4.95 o 
  -4  -7   1       60.95       73.44      6.19 o 
  -3  -7   1        0.15        0.00      3.09 o 
  -2  -7   1      133.75      129.17      5.37 o 
  -1  -7   1      433.85      422.95     11.67 o 
   0  -7   1      429.86      443.35     10.66 o 
   1  -7   1      582.65      612.32     13.39 o 
   2  -7   1       82.00       74.37      8.51 o 
   3  -7   1        0.19        0.00      4.55 o 
   4  -7   1        4.89        0.00      5.81 o 
   5  -7   1        2.73        0.00      5.81 o 
   6  -7   1       20.44       17.41     10.10 o 
  -9  -6   1        1.67        0.00     15.58 o 
  -8  -6   1        6.10        2.77      6.01 o 
  -7  -6   1       25.33       21.29      6.62 o 
  -6  -6   1       55.44       63.20      8.41 o 
  -5  -6   1        5.99        0.00      3.55 o 
  -4  -6   1      163.65      156.27      5.79 o 
  -3  -6   1      275.81      290.05      9.23 o 
  -2  -6   1       16.78       23.58      2.79 o 
  -1  -6   1     3136.40     3091.00     43.74 o 
   0  -6   1       11.02        7.47      2.83 o 
   1  -6   1       36.44       40.13      3.69 o 
   2  -6   1      112.04      122.86     12.84 o 
   3  -6   1      110.87      117.05      8.68 o 
   4  -6   1       40.56       57.63      8.97 o 
   5  -6   1       73.31       61.83     11.45 o 
   6  -6   1       30.61       36.18     11.19 o 
   7  -6   1        0.07       10.27      9.05 o 
  -9  -5   1       17.15        8.72     14.59 o 
  -8  -5   1       14.61       34.13      7.57 o 
  -7  -5   1        0.01        6.62      5.48 o 
  -6  -5   1        5.21        3.21      4.70 o 
  -5  -5   1        0.02        0.00      2.72 o 
  -4  -5   1       20.49       21.12      3.23 o 
  -3  -5   1      989.84      970.01     13.37 o 
  -2  -5   1      675.35      666.96     11.18 o 
  -1  -5   1       40.49       40.27      3.63 o 
   0  -5   1     1849.46     2141.38     28.48 o 
   1  -5   1     1711.04     1717.10     26.04 o 
   2  -5   1     1204.83     1102.11     22.37 o 
   3  -5   1       56.14       85.24     10.14 o 
   4  -5   1       17.46       14.27      8.99 o 
   5  -5   1        7.53        3.02      5.78 o 
   6  -5   1       12.59       20.10      8.77 o 
   7  -5   1       70.86       72.69     10.93 o 
  -9  -4   1       12.64       19.67      9.52 o 
  -8  -4   1       42.90       53.06      8.63 o 
  -7  -4   1       37.41       22.78     10.05 o 
  -6  -4   1        0.86        0.00      4.01 o 
  -5  -4   1       55.16       57.71      4.82 o 
  -4  -4   1      889.16      938.25     14.74 o 
  -3  -4   1       11.86       13.97      2.51 o 
  -2  -4   1       40.48       46.92      3.43 o 
  -1  -4   1      798.49      822.18     13.08 o 
   0  -4   1     1339.18     1320.52     17.22 o 
   1  -4   1      677.54      646.77     11.81 o 
   2  -4   1      345.31      354.75     12.62 o 
   3  -4   1       23.19       23.47      5.36 o 
   4  -4   1       99.85      108.48      6.50 o 
   5  -4   1       18.49       23.05      5.49 o 
   6  -4   1       95.10       76.28     11.77 o 
   7  -4   1        1.62        2.65     10.24 o 
   8  -4   1       14.99       14.57      7.61 o 
  -9  -3   1       25.69       25.87      9.96 o 
  -8  -3   1       10.65        5.75      8.23 o 
  -7  -3   1      182.19      169.03     13.60 o 
  -6  -3   1      263.66      263.58     17.24 o 
  -5  -3   1       39.26       54.83      5.00 o 
  -4  -3   1      630.86      627.03     11.95 o 
  -3  -3   1      250.07      270.77      6.35 o 
  -2  -3   1      211.96      173.99      3.85 o 
  -1  -3   1    14764.86    14889.55    143.87 o 
   0  -3   1       79.61       89.65      3.36 o 
   1  -3   1      491.78      426.50      7.33 o 
   2  -3   1      198.75      235.92      8.34 o 
   3  -3   1     1094.81     1144.45     25.92 o 
   4  -3   1      704.40      704.59     33.75 o 
   5  -3   1       52.53       51.62      7.72 o 
   6  -3   1        0.84        4.59      7.09 o 
   7  -3   1       16.23        7.72      6.17 o 
   8  -3   1        3.79        0.00     11.53 o 
  -9  -2   1        5.11       14.17      7.32 o 
  -8  -2   1      177.81      172.08     12.88 o 
  -7  -2   1        0.13        0.00      4.14 o 
  -6  -2   1        5.98        3.10      3.49 o 
  -5  -2   1      347.36      328.75     10.51 o 
  -4  -2   1      433.93      392.32      8.31 o 
  -3  -2   1      679.66      693.13     10.68 o 
  -2  -2   1      727.64      703.10     12.78 o 
  -1  -2   1      924.59      926.31     10.09 o 
   0  -2   1     1654.52     1674.62     15.92 o 
   1  -2   1     3389.01     3258.09     39.12 o 
   2  -2   1      816.20      731.04     14.72 o 
   3  -2   1     1106.63     1278.35     23.59 o 
   4  -2   1      963.68      972.76     23.66 o 
   5  -2   1      131.66      122.20      8.26 o 
   6  -2   1        2.85       14.26      5.31 o 
   7  -2   1      140.49      114.01     10.40 o 
   8  -2   1       10.39       21.88      7.31 o 
  -9  -1   1        1.50        0.00      5.72 o 
  -8  -1   1       49.96       47.10      7.81 o 
  -7  -1   1       15.06        4.73      4.65 o 
  -6  -1   1      151.46      156.20      8.42 o 
  -5  -1   1        4.56        2.58      2.74 o 
  -4  -1   1      732.28      769.23     13.59 o 
  -3  -1   1      101.53      112.60      4.88 o 
  -2  -1   1     9340.80     9175.64     92.02 o 
  -1  -1   1     1960.70     1870.34     22.78 o 
   1  -1   1     3252.62     3059.72     43.31 o 
   2  -1   1      126.75      130.25      5.18 o 
   3  -1   1        1.07        1.79      2.83 o 
   4  -1   1       22.58       16.12      3.40 o 
   5  -1   1        0.02        0.00      3.46 o 
   6  -1   1       18.50       16.97      7.15 o 
   7  -1   1       51.90       34.87     10.29 o 
   8  -1   1        9.78        9.67      6.51 o 
   9  -1   1        1.79        3.81      6.50 o 
  -9   0   1       10.61        1.42      6.57 o 
  -8   0   1        0.58        0.00      4.52 o 
  -7   0   1      112.35      103.77      7.93 o 
  -6   0   1       78.44       90.60      6.71 o 
  -5   0   1      207.23      201.01      8.14 o 
  -4   0   1      219.62      231.76      7.35 o 
  -3   0   1       23.42       23.81      2.87 o 
  -2   0   1     3951.56     3755.86     43.31 o 
  -1   0   1     8133.85     7115.69    356.10 o 
   0   0   1        0.17        0.00      0.14 o 
   1   0   1       41.19       39.20      3.30 o 
   2   0   1      567.71      599.04      8.68 o 
   3   0   1      650.19      634.10     11.79 o 
   4   0   1       47.14       60.15      6.44 o 
   5   0   1       27.71       24.76      4.41 o 
   6   0   1       51.45       52.44      6.21 o 
   7   0   1       68.87       78.16      8.59 o 
   8   0   1       26.66       20.03      5.77 o 
   9   0   1        0.51        0.00      5.46 o 
  -8   1   1       69.50       67.42     10.14 o 
  -7   1   1       25.56       27.93      6.05 o 
  -6   1   1        5.84        7.64      5.04 o 
  -5   1   1       52.03       47.14      4.98 o 
  -4   1   1       25.48       29.13      3.71 o 
  -3   1   1      665.76      650.79     12.59 o 
  -2   1   1        6.43        7.82      1.80 o 
  -1   1   1     3629.14     3412.38     39.24 o 
   0   1   1        1.08        0.00      0.26 o 
   2   1   1     7133.31     6622.43     60.85 o 
   3   1   1      713.56      780.02     13.45 o 
   4   1   1        4.15        2.55      2.83 o 
   5   1   1       52.71       47.45      4.66 o 
   6   1   1        0.65        0.00      3.19 o 
   7   1   1       57.06       50.53      6.51 o 
   8   1   1        1.93        2.30      5.81 o 
   9   1   1       15.04       16.47      6.21 o 
  -8   2   1        9.98        4.93      5.78 o 
  -7   2   1      177.93      164.34     14.35 o 
  -6   2   1      454.73      462.92     17.77 o 
  -5   2   1      150.14      152.63      7.25 o 
  -4   2   1      181.00      189.18      7.01 o 
  -3   2   1      612.87      654.48     13.53 o 
  -2   2   1      268.77      227.15      7.73 o 
  -1   2   1       46.73       44.22      2.64 o 
   0   2   1     2721.82     2750.05     34.57 o 
   1   2   1     2165.26     2100.06     24.62 o 
   2   2   1     7853.40     8032.05     83.97 o 
   3   2   1     4202.45     4190.37     54.87 o 
   4   2   1      380.48      469.13     13.33 o 
   5   2   1       68.41       68.95      4.83 o 
   6   2   1        0.10        2.87      3.55 o 
   7   2   1      121.16       99.98      8.34 o 
   8   2   1        1.91        0.35      4.66 o 
   9   2   1        0.29        4.79      5.34 o 
  -8   3   1       33.26       28.03     10.34 o 
  -7   3   1       62.13       68.74      7.92 o 
  -6   3   1       28.72       41.28      6.26 o 
  -5   3   1        4.89        7.48      3.82 o 
  -4   3   1      394.08      399.31     10.64 o 
  -3   3   1      422.10      407.29      9.53 o 
  -2   3   1      614.22      577.52     13.40 o 
  -1   3   1       94.54       93.09      4.44 o 
   0   3   1     3031.06     2950.69     28.47 o 
   1   3   1       44.93       39.16      2.28 o 
   2   3   1       57.11       62.00      2.52 o 
   3   3   1       50.04       55.08      3.51 o 
   4   3   1     2254.41     2290.12     33.66 o 
   5   3   1      566.71      568.14     14.72 o 
   6   3   1      153.99      165.90      9.70 o 
   7   3   1       20.34       12.07      5.66 o 
   8   3   1        7.13        0.00      5.43 o 
   9   3   1       11.28        0.00      6.79 o 
  -8   4   1        2.84        0.00      7.62 o 
  -7   4   1       10.43       13.32      6.83 o 
  -6   4   1        4.71        6.28      4.83 o 
  -5   4   1        0.09        1.44      6.38 o 
  -4   4   1       44.66       38.15      4.65 o 
  -3   4   1      463.57      458.91     10.47 o 
  -2   4   1      209.32      270.51      9.24 o 
  -1   4   1        5.06        3.03      1.76 o 
   0   4   1     1690.18     1765.81     23.10 o 
   1   4   1      552.69      566.16      9.17 o 
   2   4   1      219.84      245.23      5.63 o 
   3   4   1     3398.37     3380.94     41.97 o 
   4   4   1        7.59       12.62      2.78 o 
   5   4   1       89.90       79.30      5.71 o 
   6   4   1      272.94      271.73     14.31 o 
   7   4   1        6.53        8.01      5.64 o 
   8   4   1       46.76       54.08      9.11 o 
   9   4   1       50.88       72.91     10.44 o 
  -7   5   1       37.04       35.33      8.21 o 
  -6   5   1        0.01        0.00      5.47 o 
  -5   5   1        4.99       12.23      4.97 o 
  -4   5   1        0.06        1.60      3.60 o 
  -3   5   1      860.88      827.13     19.57 o 
  -2   5   1      296.81      300.88     13.94 o 
  -1   5   1      768.50      799.50     15.09 o 
   0   5   1      554.27      590.69     10.98 o 
   1   5   1      193.35      203.11      6.22 o 
   2   5   1     2711.79     2599.23     33.09 o 
   3   5   1      877.35      830.80     14.01 o 
   4   5   1       10.59       15.58      3.91 o 
   5   5   1        0.30        0.00      3.04 o 
   6   5   1       30.34       13.22      4.53 o 
   7   5   1        4.08        7.67      5.57 o 
   8   5   1       12.54       13.13      6.65 o 
   9   5   1        7.69       12.71     10.56 o 
  -7   6   1        5.62       12.99      7.50 o 
  -6   6   1        6.89       12.22      8.35 o 
  -5   6   1       20.28        6.96      7.27 o 
  -4   6   1      304.41      331.03     15.79 o 
  -3   6   1      273.87      296.27     14.75 o 
  -2   6   1       42.69       49.46      5.75 o 
  -1   6   1       17.21       16.32      4.66 o 
   0   6   1     1192.79     1219.42     23.96 o 
   1   6   1      259.86      287.62      8.73 o 
   2   6   1       38.54       38.61      4.27 o 
   3   6   1        0.20        0.00      2.31 o 
   4   6   1      164.22      156.65     10.71 o 
   5   6   1      272.42      285.93      9.76 o 
   6   6   1      195.96      192.67      9.34 o 
   7   6   1       13.41        6.77     12.74 o 
   8   6   1       30.90       28.85     10.00 o 
   9   6   1       44.57       25.61     17.20 o 
  -6   7   1        0.03        0.00      7.80 o 
  -5   7   1       20.41       29.10      9.91 o 
  -4   7   1        0.79        5.17     17.56 o 
  -3   7   1      114.91      104.42      8.69 o 
  -2   7   1      503.12      505.99     15.29 o 
  -1   7   1       13.23       12.89      4.44 o 
   0   7   1        7.21        1.68      3.91 o 
   1   7   1      456.98      463.36     11.87 o 
   2   7   1      429.51      440.45     11.68 o 
   3   7   1     1372.77     1386.09     23.60 o 
   4   7   1       92.71       78.53      5.82 o 
   5   7   1       83.15       73.81      7.48 o 
   6   7   1        9.76       10.51      4.15 o 
   7   7   1       44.68       30.03      7.34 o 
   8   7   1        2.59        8.44      6.80 o 
   9   7   1       21.32       28.37      8.70 o 
  -6   8   1        0.29        0.00      7.18 o 
  -5   8   1        0.10        1.53      6.18 o 
  -4   8   1       48.32       37.62      7.90 o 
  -3   8   1      399.65      375.83     17.43 o 
  -2   8   1       16.60        7.80      7.69 o 
  -1   8   1        2.11        5.82      4.44 o 
   0   8   1        0.05        1.11      3.87 o 
   1   8   1       70.51       73.78      6.29 o 
   2   8   1      713.02      702.19     16.18 o 
   3   8   1       38.73       25.84      4.98 o 
   4   8   1        5.02        3.89      3.59 o 
   5   8   1        3.92        1.21      4.70 o 
   6   8   1        1.97        0.00      4.49 o 
   7   8   1       12.59        6.31      5.83 o 
   8   8   1        1.77        0.00      5.86 o 
   9   8   1        0.46        0.00      6.13 o 
  -5   9   1       40.59       48.69      9.55 o 
  -4   9   1       31.47       29.82     10.66 o 
  -3   9   1       92.18       83.46     15.05 o 
  -2   9   1       25.81       16.21      5.77 o 
  -1   9   1      135.58      114.79     12.10 o 
   0   9   1      355.16      391.35     15.81 o 
   1   9   1      138.10      130.28      8.65 o 
   2   9   1       18.86       21.64      5.28 o 
   3   9   1       26.68       27.41      4.89 o 
   4   9   1       14.75       20.72      4.38 o 
   5   9   1        7.84        8.00      5.49 o 
   6   9   1        3.27        1.74      5.26 o 
   7   9   1        1.49        3.18      6.22 o 
   8   9   1        1.18        6.51      6.84 o 
  -4  10   1       14.42        8.61      8.37 o 
  -3  10   1       84.80       93.80     11.07 o 
  -2  10   1       21.23       31.91      7.95 o 
  -1  10   1        0.29        0.00      4.94 o 
   0  10   1       13.22       11.43      4.28 o 
   1  10   1       21.85       12.02      5.40 o 
   2  10   1       44.69       32.31      7.82 o 
   3  10   1       41.24       38.12      5.38 o 
   4  10   1        0.37        0.00      4.31 o 
   5  10   1       11.24        5.50      4.59 o 
   6  10   1       14.88       13.98      7.15 o 
   7  10   1       24.07       23.55      8.42 o 
   8  10   1        0.28        0.00      6.88 o 
  -3  11   1       39.71       39.22     17.86 o 
  -2  11   1        2.67        5.74      6.36 o 
  -1  11   1        6.11        0.00      6.09 o 
   0  11   1        0.12        0.00      6.62 o 
   1  11   1       13.48       16.25      5.80 o 
   2  11   1      131.90      135.46     11.02 o 
   3  11   1        2.42        4.96      4.35 o 
   4  11   1       22.20       21.69      5.30 o 
   5  11   1       11.54       10.56      6.63 o 
   6  11   1        0.23        0.00      6.44 o 
   7  11   1       16.82       15.84      8.67 o 
  -2  12   1       12.64       15.90      7.94 o 
  -1  12   1        7.88       17.50      7.78 o 
   0  12   1       31.72       24.69      7.89 o 
   1  12   1        0.98        0.82      5.24 o 
   2  12   1        0.07        0.00      5.40 o 
   3  12   1        8.76       18.11      6.47 o 
   4  12   1        0.87        0.00      6.58 o 
   5  12   1        0.10        0.00      6.23 o 
   6  12   1       10.95       18.98     12.75 o 
  -1  13   1        0.30        3.42      7.42 o 
   0  13   1        2.92        0.00      7.06 o 
   1  13   1        0.84        0.00      6.42 o 
   2  13   1        0.92        3.91      7.54 o 
   3  13   1       15.54        8.61      8.17 o 
   4  13   1        0.52        3.25      6.66 o 
   5  13   1        7.44        3.92      7.47 o 
   2  14   1        6.42        9.84      8.20 o 
   3  14   1       23.83       19.69     17.42 o 
  -2 -13   2       50.11       42.99     10.65 o 
  -5 -12   2        1.43        0.00      5.47 o 
  -4 -12   2       12.94       16.55      8.10 o 
  -3 -12   2       13.22       18.38      5.43 o 
  -2 -12   2       57.36       35.22      7.18 o 
  -1 -12   2        0.16        0.00      5.68 o 
   0 -12   2       25.83       25.86      9.07 o 
   1 -12   2       17.87       37.63     11.61 o 
  -6 -11   2        1.29        0.00      6.35 o 
  -5 -11   2        0.26        0.00      5.56 o 
  -4 -11   2       11.47       10.26      4.91 o 
  -3 -11   2        4.42        8.58      4.82 o 
  -2 -11   2       41.75       32.05      5.90 o 
  -1 -11   2       24.52       30.70      7.13 o 
   0 -11   2        7.69        4.57      5.94 o 
   1 -11   2       70.88       73.18     12.26 o 
   2 -11   2        0.12        9.69     19.69 o 
   3 -11   2        0.33        0.00      8.28 o 
  -7 -10   2        3.04        5.28      6.80 o 
  -6 -10   2        0.00        0.00      5.88 o 
  -5 -10   2        7.99        2.88      8.13 o 
  -4 -10   2        0.14        0.00      5.91 o 
  -3 -10   2        0.17        2.62      4.70 o 
  -2 -10   2       19.17        9.64      4.69 o 
  -1 -10   2        5.75        4.43      4.18 o 
   0 -10   2        0.25        0.00      4.20 o 
   1 -10   2        0.87        0.00      5.30 o 
   2 -10   2        3.49        7.49      6.37 o 
   3 -10   2       10.52        6.27     10.56 o 
   4 -10   2        6.63       16.66     13.10 o 
  -7  -9   2        0.21        0.00      6.11 o 
  -6  -9   2        8.80        7.12      6.11 o 
  -5  -9   2        0.46        0.00      4.58 o 
  -4  -9   2        7.85        2.12      6.50 o 
  -3  -9   2       10.63       10.26      3.96 o 
  -2  -9   2      239.05      250.66      8.27 o 
  -1  -9   2       68.33       53.89      5.84 o 
   0  -9   2       57.92       59.23      5.87 o 
   1  -9   2       33.64       23.23      6.46 o 
   2  -9   2       51.78       65.60      8.48 o 
   3  -9   2       23.43       31.13      7.25 o 
   4  -9   2       23.40       21.94      7.90 o 
   5  -9   2        3.31        8.88      7.86 o 
  -8  -8   2        0.18        0.00      6.91 o 
  -7  -8   2       17.82       10.96      6.77 o 
  -6  -8   2        9.82       15.92      6.36 o 
  -5  -8   2       25.43       34.85      8.34 o 
  -4  -8   2        8.61        8.90      4.99 o 
  -3  -8   2        0.18        5.75      3.62 o 
  -2  -8   2       70.77       71.26      4.71 o 
  -1  -8   2        6.74        9.23      3.99 o 
   0  -8   2      471.95      469.01     11.97 o 
   1  -8   2      579.21      615.92     18.79 o 
   2  -8   2        8.33        0.00      4.90 o 
   3  -8   2       23.65       22.31      6.70 o 
   4  -8   2        3.05        0.00      6.90 o 
   5  -8   2        4.55       10.40      7.52 o 
  -8  -7   2        1.36        0.00      7.40 o 
  -7  -7   2       31.35       49.09      8.30 o 
  -6  -7   2       10.29       13.65      6.05 o 
  -5  -7   2       99.86      112.61      8.83 o 
  -4  -7   2        1.50        0.00      3.52 o 
  -3  -7   2        3.79        3.32      3.47 o 
  -2  -7   2      280.51      307.26      7.79 o 
  -1  -7   2      379.40      337.18      9.61 o 
   0  -7   2      101.48       93.77      5.93 o 
   1  -7   2        6.18        5.62      3.65 o 
   2  -7   2        1.16        0.00      4.79 o 
   3  -7   2       11.28       13.46      7.36 o 
   4  -7   2       58.27       86.98     13.50 o 
   5  -7   2       44.98       65.78     13.00 o 
   6  -7   2       10.04        8.49      6.87 o 
  -8  -6   2       20.23       13.35     10.94 o 
  -7  -6   2        0.24        0.00      6.83 o 
  -6  -6   2        1.16        0.00      4.67 o 
  -5  -6   2        0.94        1.01      3.69 o 
  -4  -6   2       81.32       67.87      5.61 o 
  -3  -6   2      297.68      301.62      7.64 o 
  -2  -6   2     1867.97     1991.46     22.85 o 
  -1  -6   2       31.11       40.58      4.06 o 
   0  -6   2      156.94      179.88      7.15 o 
   1  -6   2       52.93       54.57      5.57 o 
   2  -6   2      443.87      460.82     18.72 o 
   3  -6   2      178.90      170.92     10.50 o 
   4  -6   2       32.06       29.10      6.64 o 
   5  -6   2        9.57        5.66      6.61 o 
   6  -6   2       29.54       24.77      9.39 o 
   7  -6   2        7.29        3.01      8.99 o 
  -8  -5   2       49.21       37.53     11.92 o 
  -7  -5   2       85.59       77.32      8.91 o 
  -6  -5   2       93.15      102.66      9.40 o 
  -5  -5   2      269.37      248.07     13.28 o 
  -4  -5   2      221.88      240.34      7.03 o 
  -3  -5   2        7.95        7.54      2.29 o 
  -2  -5   2      208.71      218.43      8.20 o 
  -1  -5   2       18.27       20.91      2.72 o 
   0  -5   2     1978.47     2040.00     25.79 o 
   1  -5   2      128.07      115.70      5.19 o 
   2  -5   2      295.31      309.74     11.90 o 
   3  -5   2       22.98       26.58      5.53 o 
   4  -5   2        0.54        8.64      8.71 o 
   5  -5   2       32.72       48.56      8.54 o 
   6  -5   2       23.78       17.22      9.15 o 
   7  -5   2        1.26       10.95      7.35 o 
  -9  -4   2        2.53        0.00      7.68 o 
  -8  -4   2       10.58       16.07      8.06 o 
  -7  -4   2       82.59       97.45      9.65 o 
  -6  -4   2       29.92       29.48      6.28 o 
  -5  -4   2       99.88       97.00      5.89 o 
  -4  -4   2      204.47      193.10      7.59 o 
  -3  -4   2       41.48       40.60      3.02 o 
  -2  -4   2      286.59      341.75     10.63 o 
  -1  -4   2     2031.42     1905.68     20.65 o 
   0  -4   2      142.08      143.50      5.00 o 
   1  -4   2        4.15        1.13      2.24 o 
   2  -4   2     1401.48     1526.84     23.72 o 
   3  -4   2       35.05       35.02      7.12 o 
   4  -4   2       51.63       59.43      5.74 o 
   5  -4   2       46.48       31.14      7.88 o 
   6  -4   2       14.89       11.75     10.90 o 
   7  -4   2        7.10        7.61      6.47 o 
   8  -4   2        3.43       30.65      8.09 o 
  -9  -3   2        0.71        9.00     17.91 o 
  -8  -3   2       66.33       54.86     15.11 o 
  -7  -3   2       96.99      101.51     15.62 o 
  -6  -3   2      169.94      166.65     11.13 o 
  -5  -3   2       55.27       52.41      7.42 o 
  -4  -3   2       24.25       24.25      3.26 o 
  -3  -3   2      102.60       89.21      6.79 o 
  -2  -3   2      782.46      776.59     10.84 o 
  -1  -3   2      811.28      793.20      9.92 o 
   0  -3   2      827.77      865.64     12.01 o 
   1  -3   2      477.85      467.51      7.95 o 
   2  -3   2      111.58       95.29      5.08 o 
   3  -3   2      292.63      319.31     12.38 o 
   4  -3   2       80.79       78.80      7.96 o 
   5  -3   2      169.31      161.14     17.49 o 
   6  -3   2        0.01        0.00      4.91 o 
   7  -3   2        1.25        0.00      5.47 o 
   8  -3   2        0.62        1.73      6.23 o 
  -9  -2   2       13.16       13.28      7.74 o 
  -8  -2   2       41.42       23.73      7.21 o 
  -7  -2   2       94.96       98.44      7.75 o 
  -6  -2   2      146.72      148.14      9.04 o 
  -5  -2   2      376.44      366.43      9.34 o 
  -4  -2   2      478.99      471.08     14.55 o 
  -3  -2   2       24.06       23.76      2.71 o 
  -2  -2   2      168.45      158.38      3.58 o 
  -1  -2   2      807.40      732.19      7.56 o 
   0  -2   2        4.74        4.80      1.37 o 
   1  -2   2       42.69       48.21      2.70 o 
   2  -2   2     1587.41     1612.89     23.99 o 
   3  -2   2      101.31       95.57      7.24 o 
   4  -2   2       17.70       12.35      5.04 o 
   5  -2   2      104.14      106.86      9.54 o 
   6  -2   2      139.54      119.47      9.05 o 
   7  -2   2       21.68       24.59      6.98 o 
   8  -2   2       27.43       31.77      7.87 o 
  -9  -1   2        3.04       21.61     12.17 o 
  -8  -1   2        1.61        0.00      8.79 o 
  -7  -1   2      116.11      107.62      7.97 o 
  -6  -1   2      150.19      154.88      8.84 o 
  -5  -1   2        0.00        0.00      2.74 o 
  -4  -1   2       86.31       93.61      5.87 o 
  -3  -1   2      202.24      201.69      5.37 o 
  -2  -1   2     1622.69     1564.24     15.43 o 
  -1  -1   2     3515.32     3648.38     29.64 o 
   0  -1   2     1358.94     1181.94     10.30 o 
   1  -1   2        0.31        0.00      1.32 o 
   2  -1   2      234.00      200.25      7.14 o 
   3  -1   2      835.21      822.60     22.69 o 
   4  -1   2        5.07       14.86      6.44 o 
   5  -1   2       10.41       10.67      4.21 o 
   6  -1   2      299.31      322.41     17.42 o 
   7  -1   2       54.23       50.56      7.68 o 
   8  -1   2       47.35       51.41      8.28 o 
   9  -1   2        0.08        0.83      5.73 o 
  -8   0   2       49.56       48.24      8.00 o 
  -7   0   2       37.80       37.22      5.74 o 
  -6   0   2       12.85       13.92      4.75 o 
  -5   0   2        0.05        3.61      3.55 o 
  -4   0   2      125.63      141.72      8.41 o 
  -3   0   2      927.00     1004.41     16.21 o 
  -2   0   2     1060.46     1078.50     12.60 o 
  -1   0   2    12960.83    12329.54    119.95 o 
   0   0   2      459.14      416.76     12.75 o 
   1   0   2     4662.59     4419.96     71.39 o 
   2   0   2      266.23      271.03      6.83 o 
   3   0   2       75.60       65.82      4.06 o 
   4   0   2      426.21      423.40     14.55 o 
   5   0   2      235.71      219.80     10.60 o 
   6   0   2        0.30        3.57      5.44 o 
   7   0   2        0.74        6.50      4.32 o 
   8   0   2        2.56        5.99      4.92 o 
   9   0   2        0.79        5.36      5.59 o 
  -8   1   2       10.18       17.09      6.71 o 
  -7   1   2       13.52        5.13      5.06 o 
  -6   1   2      379.62      351.87     13.68 o 
  -5   1   2      252.27      269.56     11.87 o 
  -4   1   2      135.81      130.13      6.44 o 
  -3   1   2      214.37      224.98      6.51 o 
  -2   1   2      245.77      207.83      4.46 o 
  -1   1   2        0.00        1.51      1.20 o 
   0   1   2     1114.80     1012.55     17.47 o 
   1   1   2     1109.04     1147.48     17.06 o 
   2   1   2      279.64      261.83      4.10 o 
   3   1   2      365.81      319.66     10.18 o 
   4   1   2       17.45       16.47      3.07 o 
   5   1   2        8.18        0.00      3.00 o 
   6   1   2        2.89        6.31      3.63 o 
   7   1   2      111.47      106.39      7.63 o 
   8   1   2       38.29       32.27      6.19 o 
   9   1   2        8.29        6.63      5.56 o 
  -8   2   2        4.26        1.38      7.03 o 
  -7   2   2       45.49       42.52      6.64 o 
  -6   2   2        2.67        6.17      4.96 o 
  -5   2   2       48.43       45.99      5.02 o 
  -4   2   2       69.89       73.62      4.74 o 
  -3   2   2       44.72       45.64      3.88 o 
  -2   2   2      717.38      758.78     12.27 o 
  -1   2   2      180.44      207.46      3.95 o 
   0   2   2     2090.53     2116.98     21.51 o 
   1   2   2     2617.16     2624.50     21.55 o 
   2   2   2    14524.49    14246.13    146.82 o 
   3   2   2     3003.54     2990.68     37.13 o 
   4   2   2      187.51      182.07      6.67 o 
   5   2   2        1.77        0.33      2.92 o 
   6   2   2       57.73       71.62      5.88 o 
   7   2   2        2.60       12.01      4.52 o 
   8   2   2        4.10        4.51      4.77 o 
   9   2   2        3.71        0.00      5.05 o 
  -8   3   2       42.27       56.67     17.28 o 
  -7   3   2       10.64        8.08      5.49 o 
  -6   3   2      137.23      143.05      9.42 o 
  -5   3   2        0.18        0.00      3.50 o 
  -4   3   2      192.12      198.10      7.45 o 
  -3   3   2      176.23      161.31      6.84 o 
  -2   3   2       22.77       39.82      5.29 o 
  -1   3   2     1616.68     1477.31     19.08 o 
   0   3   2       73.95       61.76      3.77 o 
   1   3   2       37.02       47.07      2.32 o 
   2   3   2      131.53      118.29      6.35 o 
   3   3   2       93.92      103.30      7.50 o 
   4   3   2     2211.61     2295.85     37.37 o 
   5   3   2      196.10      190.34      9.40 o 
   6   3   2       32.98       46.52      8.71 o 
   7   3   2        3.23        0.00      4.49 o 
   8   3   2        0.00        0.00      6.37 o 
   9   3   2       30.16       37.86      8.56 o 
  -7   4   2       13.30        5.96      8.47 o 
  -6   4   2      220.64      208.09     13.13 o 
  -5   4   2        2.76        5.97      4.66 o 
  -4   4   2      533.48      528.00     12.97 o 
  -3   4   2      999.41      995.09     17.51 o 
  -2   4   2      843.36      824.74     14.53 o 
  -1   4   2      729.09      699.95     11.20 o 
   0   4   2      353.31      323.28      6.92 o 
   1   4   2      807.18      835.84     14.00 o 
   2   4   2      299.68      261.84      6.46 o 
   3   4   2      253.70      207.15      7.09 o 
   4   4   2        2.37        5.22      4.63 o 
   5   4   2      151.66      153.83     11.67 o 
   6   4   2      114.36       92.79      7.62 o 
   7   4   2      163.09      172.68     10.87 o 
   8   4   2       42.67       42.92      8.31 o 
   9   4   2        0.14        0.00      5.95 o 
  -7   5   2        5.26        5.60      8.31 o 
  -6   5   2       36.73       40.79     36.68 o 
  -5   5   2       23.79       23.53      5.59 o 
  -4   5   2      143.04      152.46      7.61 o 
  -3   5   2      503.56      508.26     14.09 o 
  -2   5   2      261.54      284.36      9.69 o 
  -1   5   2       44.81       41.77      3.63 o 
   0   5   2      297.00      265.55      6.97 o 
   1   5   2     1288.40     1197.42     17.47 o 
   2   5   2        9.43       17.14      2.68 o 
   3   5   2      340.89      336.46      7.39 o 
   4   5   2       90.61      103.22      5.40 o 
   5   5   2       94.57       89.32      5.92 o 
   6   5   2       12.53       15.39      4.36 o 
   7   5   2       21.19       19.01      5.82 o 
   8   5   2        2.04        0.00      5.14 o 
   9   5   2       14.04       27.16      8.16 o 
  -7   6   2       21.37       16.03     11.90 o 
  -6   6   2       27.35        8.99     11.50 o 
  -5   6   2        0.02        0.00      6.46 o 
  -4   6   2      106.71      103.70     11.80 o 
  -3   6   2      124.55      136.97      8.84 o 
  -2   6   2       31.26       23.84      4.20 o 
  -1   6   2      822.42      784.97     13.45 o 
   0   6   2      416.39      431.00      9.72 o 
   1   6   2      368.94      408.51     10.70 o 
   2   6   2      121.49      116.60      5.14 o 
   3   6   2      722.16      728.81     12.93 o 
   4   6   2      764.17      788.20     22.65 o 
   5   6   2      106.27      103.61      6.26 o 
   6   6   2      128.00      125.60      9.27 o 
   7   6   2        0.30        0.00      4.17 o 
   8   6   2        4.89        2.17      5.91 o 
   9   6   2        3.17        9.10      7.05 o 
  -6   7   2        2.87        4.42      8.02 o 
  -5   7   2      125.70      126.95     14.18 o 
  -4   7   2      204.23      213.67     16.39 o 
  -3   7   2       73.33       92.71      8.06 o 
  -2   7   2      311.50      310.70     17.54 o 
  -1   7   2        7.17        9.26      3.07 o 
   0   7   2       72.09       82.35      6.66 o 
   1   7   2        5.14        0.00      2.83 o 
   2   7   2      116.62      140.76      9.94 o 
   3   7   2      265.02      260.33      8.35 o 
   4   7   2       54.32       59.15      6.32 o 
   5   7   2      250.40      255.36     12.29 o 
   6   7   2       11.53       22.16      4.54 o 
   7   7   2        4.71        0.00      5.23 o 
   8   7   2        5.99        0.00      9.06 o 
   9   7   2        0.54        3.51      6.69 o 
  -6   8   2        0.07        7.36     13.88 o 
  -5   8   2        1.92        7.63      6.81 o 
  -4   8   2       37.58       50.05      8.39 o 
  -3   8   2      105.65      119.27     10.88 o 
  -2   8   2       32.07       19.85      5.65 o 
  -1   8   2       25.92       20.54      3.64 o 
   0   8   2      373.89      360.87     15.50 o 
   1   8   2      166.22      176.49      8.69 o 
   2   8   2       82.72       91.03      6.72 o 
   3   8   2      312.51      349.08     10.26 o 
   4   8   2       35.01       41.62      4.57 o 
   5   8   2       24.76       28.64      6.13 o 
   6   8   2       64.95       48.88     10.68 o 
   7   8   2        3.55        6.91      6.13 o 
   8   8   2        9.04        3.69      6.40 o 
   9   8   2       13.78       21.63      8.48 o 
  -5   9   2        4.77        0.75      6.39 o 
  -4   9   2        8.61        5.65      6.55 o 
  -3   9   2       12.78       27.87      7.24 o 
  -2   9   2      137.96      160.93     12.63 o 
  -1   9   2      362.49      396.42     15.04 o 
   0   9   2       83.82       94.09      8.64 o 
   1   9   2      151.45      126.67     10.66 o 
   2   9   2       52.07       55.51      6.22 o 
   3   9   2       27.14       25.86      4.53 o 
   4   9   2        0.00        0.00      3.52 o 
   5   9   2      201.73      253.08     13.45 o 
   6   9   2       31.44       44.06      7.15 o 
   7   9   2        5.10       15.81      7.13 o 
   8   9   2        0.16       12.84      9.26 o 
   9   9   2        2.06        0.11      7.72 o 
  -4  10   2       27.35       23.40     16.72 o 
  -3  10   2        6.78        7.59     11.80 o 
  -2  10   2       14.29       19.09      6.80 o 
  -1  10   2      134.37      127.62     11.44 o 
   0  10   2       21.75       13.83      5.64 o 
   1  10   2        0.39        0.00      4.36 o 
   2  10   2        4.62        0.33      4.53 o 
   3  10   2        5.09        1.08      4.99 o 
   4  10   2      139.62      148.27      8.60 o 
   5  10   2       42.52       52.89      8.46 o 
   6  10   2        0.01        0.00      7.43 o 
   7  10   2        0.04        0.00      5.73 o 
   8  10   2        1.25        2.32      9.83 o 
  -3  11   2        6.78        8.74      7.87 o 
  -2  11   2        7.88        8.32     12.18 o 
  -1  11   2        3.39        5.43      6.16 o 
   0  11   2       30.05       17.88      6.76 o 
   1  11   2        1.84        0.57      4.93 o 
   2  11   2       29.90       26.32      5.83 o 
   3  11   2       44.33       49.06      8.05 o 
   4  11   2       67.80       61.98      8.12 o 
   5  11   2        0.02        0.08      4.89 o 
   6  11   2        5.02        5.18      6.49 o 
   7  11   2        8.69       18.71      7.76 o 
   8  11   2        8.81        2.31      8.16 o 
  -2  12   2        5.40        9.60     10.02 o 
  -1  12   2        2.20        1.41      6.61 o 
   0  12   2       37.70       31.69      8.41 o 
   1  12   2       32.10       33.30      7.20 o 
   2  12   2        3.74        6.77      5.57 o 
   3  12   2       23.30       14.12      6.51 o 
   4  12   2        2.74        0.61      7.77 o 
   5  12   2       14.48       27.83     10.33 o 
   6  12   2       11.58       17.12     12.71 o 
   7  12   2        1.80        0.00      7.38 o 
  -1  13   2       35.93       25.76      8.82 o 
   0  13   2        6.66       14.90      7.58 o 
   1  13   2        9.43        2.13      6.23 o 
   2  13   2        4.06        5.44      6.02 o 
   3  13   2        1.78       15.63      6.94 o 
   4  13   2       30.24       33.34      9.18 o 
   5  13   2       12.83       12.98      7.64 o 
   6  13   2        7.38        0.00      6.58 o 
   1  14   2       17.93       20.13      8.70 o 
   2  14   2       59.06       61.41     11.15 o 
   3  14   2       25.14       16.84     10.21 o 
   4  14   2        1.70        8.55     12.75 o 
  -4 -12   3        0.76        0.00      5.12 o 
  -3 -12   3       40.39       33.92      6.32 o 
  -2 -12   3        3.84        2.55      5.60 o 
  -1 -12   3        5.63        4.88      5.86 o 
   0 -12   3        0.00        0.00      7.35 o 
  -5 -11   3       15.23       18.76      7.20 o 
  -4 -11   3        0.68        5.59      4.89 o 
  -3 -11   3       22.20       17.99      5.74 o 
  -2 -11   3        0.00        0.73      4.45 o 
  -1 -11   3       84.15      108.00     15.17 o 
   0 -11   3       26.97       34.98     10.30 o 
   1 -11   3        1.63        0.00      7.11 o 
   2 -11   3        1.17        8.42      8.77 o 
  -6 -10   3        0.68        0.18      7.78 o 
  -5 -10   3       29.28       34.17      8.94 o 
  -4 -10   3        2.37        1.44      4.44 o 
  -3 -10   3        0.33        0.00      4.16 o 
  -2 -10   3       42.93       43.74      6.11 o 
  -1 -10   3        1.32        3.69      4.65 o 
   0 -10   3        2.91        1.31      5.35 o 
   1 -10   3        5.71       11.53      7.73 o 
   2 -10   3       11.20       12.58      7.99 o 
   3 -10   3       34.27       37.55     21.39 o 
  -7  -9   3        0.04       12.94     22.08 o 
  -6  -9   3       29.25       33.14      7.31 o 
  -5  -9   3       15.57        8.22      5.47 o 
  -4  -9   3       64.38       57.86      7.74 o 
  -3  -9   3        2.05        0.94      4.00 o 
  -2  -9   3       35.47       28.72      4.41 o 
  -1  -9   3        6.15        5.03      3.85 o 
   0  -9   3      139.89      143.87      9.54 o 
   1  -9   3       61.65       70.19     12.49 o 
   2  -9   3       18.88       26.68      7.22 o 
   3  -9   3        4.09        8.52      6.43 o 
   4  -9   3        3.25        0.00      7.09 o 
  -7  -8   3        6.49        8.81      8.13 o 
  -6  -8   3       52.20       70.42      8.56 o 
  -5  -8   3       50.12       51.15     10.78 o 
  -4  -8   3       13.90       13.11      4.72 o 
  -3  -8   3        0.06        0.00      3.57 o 
  -2  -8   3      230.74      227.19     12.49 o 
  -1  -8   3      178.18      192.12      7.93 o 
   0  -8   3        0.18        0.00      3.56 o 
   1  -8   3       52.58       45.88      5.61 o 
   2  -8   3        9.47       11.10      5.74 o 
   3  -8   3        1.72        0.00      5.23 o 
   4  -8   3       23.30       36.00      7.90 o 
   5  -8   3        8.82       14.22      7.95 o 
  -8  -7   3        2.54        1.59      7.75 o 
  -7  -7   3        0.01        4.58     10.67 o 
  -6  -7   3        1.44        7.61      5.10 o 
  -5  -7   3        0.01        0.00      5.11 o 
  -4  -7   3      138.52      130.23      8.38 o 
  -3  -7   3       96.26       98.48      5.37 o 
  -2  -7   3       75.98       79.29      4.85 o 
  -1  -7   3       89.98       98.95      5.66 o 
   0  -7   3        7.18        7.78      3.72 o 
   1  -7   3        1.18        4.25      4.05 o 
   2  -7   3       23.06       31.78      6.68 o 
   3  -7   3      192.21      186.82     11.86 o 
   4  -7   3       48.92       31.30      6.75 o 
   5  -7   3        0.02        3.56      6.60 o 
   6  -7   3        5.35        0.00      7.07 o 
  -8  -6   3        1.24        1.85      8.12 o 
  -7  -6   3        3.29        1.71      7.51 o 
  -6  -6   3        0.71        2.50      5.60 o 
  -5  -6   3      222.57      239.34      9.59 o 
  -4  -6   3      109.87      103.46      5.37 o 
  -3  -6   3        2.85        0.78      2.57 o 
  -2  -6   3        1.18        0.00      2.42 o 
  -1  -6   3       33.40       40.29      3.55 o 
   0  -6   3       25.25       17.81      4.16 o 
   1  -6   3      282.40      276.71      9.31 o 
   2  -6   3       97.91       96.37      8.14 o 
   3  -6   3       26.94       28.69      6.33 o 
   4  -6   3       79.11       86.55     10.14 o 
   5  -6   3        0.83        0.00      6.86 o 
   6  -6   3        2.21        0.00      7.51 o 
   7  -6   3        0.01        0.00      7.71 o 
  -8  -5   3        4.38        0.00     14.04 o 
  -7  -5   3       64.65       52.13     10.25 o 
  -6  -5   3      154.38      159.36     17.21 o 
  -5  -5   3        0.16        0.00      3.97 o 
  -4  -5   3      226.55      240.62      7.09 o 
  -3  -5   3       59.04       64.67      3.85 o 
  -2  -5   3      194.12      202.01      6.32 o 
  -1  -5   3        7.55        5.78      2.27 o 
   0  -5   3      110.86      109.77      5.07 o 
   1  -5   3       41.21       41.24      3.95 o 
   2  -5   3      113.02      101.40      7.66 o 
   3  -5   3      133.52      114.82      9.39 o 
   4  -5   3      120.33      131.37     11.68 o 
   5  -5   3       48.97       30.57      8.67 o 
   6  -5   3        2.43       17.77      8.99 o 
   7  -5   3       27.46       21.66     10.14 o 
  -8  -4   3       34.88       46.91     10.35 o 
  -7  -4   3        7.91        7.61      7.16 o 
  -6  -4   3       16.11       13.00      5.56 o 
  -5  -4   3        6.29       12.76      3.45 o 
  -4  -4   3      204.10      198.42     10.22 o 
  -3  -4   3      272.90      267.57      5.81 o 
  -2  -4   3      106.37      116.76      4.31 o 
  -1  -4   3       74.10       76.00      3.74 o 
   0  -4   3      160.51      163.68      5.44 o 
   1  -4   3     1395.92     1406.33     18.94 o 
   2  -4   3      109.34      114.16      5.81 o 
   3  -4   3        0.12        0.00      3.28 o 
   4  -4   3      107.62      110.76     10.45 o 
   5  -4   3       11.02        9.88     11.41 o 
   6  -4   3        0.15        0.00      6.15 o 
   7  -4   3        0.35        0.30      6.06 o 
   8  -4   3       10.74        6.93     12.85 o 
  -8  -3   3        1.89        0.00      7.02 o 
  -7  -3   3       17.74       22.90      8.39 o 
  -6  -3   3        0.61        0.00      5.17 o 
  -5  -3   3      299.11      275.76      8.79 o 
  -4  -3   3        3.71        0.88      1.90 o 
  -3  -3   3        0.83        1.59      1.57 o 
  -2  -3   3       97.48      100.01      3.71 o 
  -1  -3   3       74.02       69.94      3.93 o 
   0  -3   3      330.15      350.34      6.81 o 
   1  -3   3       25.77       25.85      2.63 o 
   2  -3   3      697.44      707.87     17.33 o 
   3  -3   3     1515.25     1461.93     31.96 o 
   4  -3   3       28.58       36.79      7.00 o 
   5  -3   3       40.45       29.79      7.30 o 
   6  -3   3        6.69        0.78      9.80 o 
   7  -3   3        0.11        7.06      5.99 o 
   8  -3   3       10.71       12.55      9.84 o 
  -8  -2   3       15.84       12.98      6.88 o 
  -7  -2   3       75.94       75.85      8.95 o 
  -6  -2   3       83.84       86.24     12.05 o 
  -5  -2   3       12.17       10.06      2.96 o 
  -4  -2   3        8.87       10.07      2.30 o 
  -3  -2   3       30.16       37.37      2.77 o 
  -2  -2   3       70.31       80.20      2.52 o 
  -1  -2   3       26.60       26.39      1.62 o 
   0  -2   3      106.28      122.25      3.18 o 
   1  -2   3      239.33      222.71      5.14 o 
   2  -2   3      439.68      415.37     11.00 o 
   3  -2   3      760.37      790.73     20.13 o 
   4  -2   3        0.00        0.00      4.96 o 
   5  -2   3       94.10      114.17     10.21 o 
   6  -2   3      100.28      102.88      8.49 o 
   7  -2   3      249.68      222.24     22.66 o 
   8  -2   3       16.90        9.39      9.40 o 
  -8  -1   3        3.11        0.00      6.08 o 
  -7  -1   3        2.95        0.00      5.07 o 
  -6  -1   3       13.26       14.64      4.24 o 
  -5  -1   3        1.80        0.00      2.28 o 
  -4  -1   3        0.47        0.00      2.08 o 
  -3  -1   3      440.81      477.41      7.10 o 
  -2  -1   3      879.65      897.34      9.41 o 
  -1  -1   3        5.39        7.04      1.29 o 
   0  -1   3     3727.14     3484.08     27.28 o 
   1  -1   3     3552.87     3536.73     35.76 o 
   2  -1   3      690.49      680.30     14.03 o 
   3  -1   3        6.11        8.01      3.79 o 
   4  -1   3      252.57      256.68     11.14 o 
   5  -1   3       23.95       32.79      5.03 o 
   6  -1   3      107.98      111.03      8.23 o 
   7  -1   3        1.00        0.00      4.37 o 
   8  -1   3        0.13        9.06      6.48 o 
   9  -1   3        9.28        0.36      6.50 o 
  -8   0   3        3.44        0.00      5.46 o 
  -7   0   3       39.60       42.53      8.83 o 
  -6   0   3       52.43       57.81      5.92 o 
  -5   0   3       96.92       83.24      5.35 o 
  -4   0   3       10.96        6.31      2.40 o 
  -3   0   3      706.05      708.88      9.09 o 
  -2   0   3      239.10      228.88      4.61 o 
  -1   0   3       15.69       12.90      2.19 o 
   0   0   3      236.37      202.43      2.88 o 
   1   0   3      461.35      419.55      6.36 o 
   2   0   3     1528.18     1430.40     23.56 o 
   3   0   3     1270.78     1265.05     22.98 o 
   4   0   3      365.11      365.73     10.15 o 
   5   0   3      174.54      171.49      9.73 o 
   6   0   3      103.81      114.75      8.26 o 
   7   0   3        4.02        0.10      3.93 o 
   8   0   3       99.96       96.89     12.51 o 
   9   0   3       32.27       33.14      8.60 o 
  -8   1   3       27.96       19.52      7.10 o 
  -7   1   3       32.00       32.38     10.96 o 
  -6   1   3        1.40        3.09      4.27 o 
  -5   1   3      202.08      222.74      8.44 o 
  -4   1   3      711.80      718.43     13.03 o 
  -3   1   3      122.13      125.54      4.50 o 
  -2   1   3       14.35       12.98      1.87 o 
  -1   1   3       49.41       47.28      2.69 o 
   0   1   3     4403.29     4150.88     53.91 o 
   1   1   3    14322.11    13577.91    115.99 o 
   2   1   3      994.02     1040.98     14.38 o 
   3   1   3       40.19       43.37      2.90 o 
   4   1   3       98.75      116.86      5.85 o 
   5   1   3       33.15       36.94      4.37 o 
   6   1   3       12.94        5.98      3.68 o 
   7   1   3       88.28       82.04      7.42 o 
   8   1   3       16.10       16.21      5.34 o 
   9   1   3       27.10       27.26      8.12 o 
  -8   2   3        3.32        1.27      6.05 o 
  -7   2   3        4.36        0.00      6.20 o 
  -6   2   3        0.07        0.00      4.21 o 
  -5   2   3       19.57       19.31      4.40 o 
  -4   2   3        0.04        3.27      2.51 o 
  -3   2   3      241.72      235.32      8.76 o 
  -2   2   3     1841.41     1936.63     22.39 o 
  -1   2   3       10.10       17.35      1.68 o 
   0   2   3     9541.45     8913.98     93.56 o 
   1   2   3      100.68      117.01      2.31 o 
   2   2   3     2474.79     2457.20     29.99 o 
   3   2   3       50.50       49.72      3.86 o 
   4   2   3       35.09       36.88      4.35 o 
   5   2   3       36.70       36.57      4.17 o 
   6   2   3       25.38       13.82      3.92 o 
   7   2   3       17.75       16.67      5.05 o 
   8   2   3        9.11        0.00      4.88 o 
   9   2   3        6.66        9.96      7.00 o 
  -8   3   3        2.57        0.00      8.55 o 
  -7   3   3        5.81        6.46      8.36 o 
  -6   3   3        3.72        3.25      6.26 o 
  -5   3   3       99.02       85.20      7.21 o 
  -4   3   3       31.30       26.30      3.70 o 
  -3   3   3     1434.39     1420.75     22.25 o 
  -2   3   3        5.58        1.62      2.27 o 
  -1   3   3      341.56      347.34      6.39 o 
   0   3   3     1082.89     1166.30     16.47 o 
   1   3   3        0.02        0.82      1.33 o 
   2   3   3     1144.56     1054.10     13.32 o 
   3   3   3        6.46        8.76      2.67 o 
   4   3   3       48.07       45.23      4.63 o 
   5   3   3        1.13        0.00      3.52 o 
   6   3   3       35.56       30.14      5.29 o 
   7   3   3      143.96      164.48     11.63 o 
   8   3   3      111.39      100.50     11.36 o 
   9   3   3        2.61       11.95      7.06 o 
  -7   4   3        1.84        0.00      7.29 o 
  -6   4   3       12.49       10.64      6.54 o 
  -5   4   3      411.78      392.39     13.02 o 
  -4   4   3      502.87      497.14     13.05 o 
  -3   4   3       78.01       75.53      4.94 o 
  -2   4   3       23.52       27.01      3.58 o 
  -1   4   3       79.95       91.64      5.67 o 
   0   4   3       34.69       23.93      3.67 o 
   1   4   3      493.41      465.60      9.35 o 
   2   4   3      120.45      121.02      4.58 o 
   3   4   3      650.70      653.43     12.77 o 
   4   4   3      115.31      122.76      8.83 o 
   5   4   3      346.35      412.66     12.47 o 
   6   4   3        0.13        0.00      3.60 o 
   7   4   3        0.34        4.79      4.87 o 
   8   4   3      119.76      110.01     11.33 o 
   9   4   3       16.08        0.00      6.60 o 
  -7   5   3        0.57        0.00      8.58 o 
  -6   5   3       94.40      108.05     39.94 o 
  -5   5   3      148.82      151.91      9.04 o 
  -4   5   3       13.46        6.38      4.50 o 
  -3   5   3        2.52        0.41      3.31 o 
  -2   5   3       52.78       55.90      6.70 o 
  -1   5   3        9.05       11.93      3.50 o 
   0   5   3     1268.27     1292.69     20.12 o 
   1   5   3        1.20        2.53      2.37 o 
   2   5   3      871.86      840.53     13.25 o 
   3   5   3        7.23        6.82      2.57 o 
   4   5   3       11.02        6.12      2.74 o 
   5   5   3       17.19       11.30      3.45 o 
   6   5   3       81.87       92.39      6.82 o 
   7   5   3      203.67      204.94     10.25 o 
   8   5   3       23.77       15.38      7.32 o 
   9   5   3        1.69        9.08      8.88 o 
  -7   6   3        4.32        0.00      8.43 o 
  -6   6   3        1.10        5.31      8.09 o 
  -5   6   3       26.26       34.71      8.64 o 
  -4   6   3      279.64      283.88     12.52 o 
  -3   6   3      661.93      672.04     16.96 o 
  -2   6   3       90.71      100.24      6.22 o 
  -1   6   3      433.39      473.92     11.22 o 
   0   6   3       10.47        4.25      3.29 o 
   1   6   3       10.11       12.74      3.16 o 
   2   6   3      226.27      217.36      6.61 o 
   3   6   3      263.35      282.79      8.97 o 
   4   6   3     1039.16     1088.40     18.84 o 
   5   6   3      519.60      516.20     16.33 o 
   6   6   3       65.69       68.37      5.94 o 
   7   6   3      212.44      196.33     11.77 o 
   8   6   3        4.60        6.07      6.15 o 
   9   6   3       16.97       23.14      7.74 o 
  -6   7   3        0.92       11.88      9.39 o 
  -5   7   3       43.78       34.94      9.39 o 
  -4   7   3       21.83       19.43      7.69 o 
  -3   7   3      117.64      109.53      9.51 o 
  -2   7   3        4.75        2.03      3.31 o 
  -1   7   3        0.05        4.05      3.49 o 
   0   7   3        8.04       10.26      3.64 o 
   1   7   3       41.44       41.69      4.24 o 
   2   7   3       94.08       89.89      5.37 o 
   3   7   3     1572.11     1577.68     25.02 o 
   4   7   3      222.60      213.19     10.62 o 
   5   7   3        8.97        8.70      6.69 o 
   6   7   3       67.13       66.06      8.29 o 
   7   7   3        3.82        3.07      4.64 o 
   8   7   3       73.79       61.48      9.40 o 
   9   7   3        2.54        7.31      7.66 o 
  -6   8   3       23.46       26.72     11.05 o 
  -5   8   3       27.89       18.68      8.87 o 
  -4   8   3        1.23        2.78      5.56 o 
  -3   8   3       10.00       19.85      6.32 o 
  -2   8   3        6.38        3.62      5.01 o 
  -1   8   3       70.09       57.31      6.61 o 
   0   8   3        2.47        3.55      4.05 o 
   1   8   3      276.05      288.81     10.36 o 
   2   8   3      251.61      247.46     18.17 o 
   3   8   3       55.34       54.80      4.75 o 
   4   8   3       20.72       17.15      4.75 o 
   5   8   3       27.37       16.18      5.50 o 
   6   8   3       88.67       84.63      5.58 o 
   7   8   3       55.57       93.03      9.02 o 
   8   8   3       20.75        0.69      6.51 o 
   9   8   3        6.00        0.01      8.61 o 
  -5   9   3        2.56        6.41      8.67 o 
  -4   9   3       33.66       43.57      8.71 o 
  -3   9   3       38.00       35.61      7.68 o 
  -2   9   3       49.39       55.63      8.23 o 
  -1   9   3       39.10       29.40      6.16 o 
   0   9   3      877.58      914.75     25.96 o 
   1   9   3       24.79       27.12      6.28 o 
   2   9   3       55.83       48.68      6.46 o 
   3   9   3      230.84      228.64      9.36 o 
   4   9   3      214.56      222.97     13.49 o 
   5   9   3      175.18      192.18     15.33 o 
   6   9   3        4.83       13.42      5.65 o 
   7   9   3       23.31       29.41     11.89 o 
   8   9   3        1.91       11.18      6.66 o 
   9   9   3        0.00        0.00     12.87 o 
  -4  10   3        0.00        0.00      6.10 o 
  -3  10   3       10.41        8.39      6.65 o 
  -2  10   3       10.27        0.00      5.38 o 
  -1  10   3       36.70       36.10      8.11 o 
   0  10   3       70.59       65.31     11.00 o 
   1  10   3      119.04       95.86      7.95 o 
   2  10   3      336.34      372.26     15.25 o 
   3  10   3      620.39      659.41     16.14 o 
   4  10   3      144.32      156.92     11.90 o 
   5  10   3        7.69        5.04      6.95 o 
   6  10   3        6.54       11.06      5.87 o 
   7  10   3       19.88       30.82      8.01 o 
   8  10   3        9.12        4.94      7.03 o 
  -3  11   3       33.36       37.59      8.80 o 
  -2  11   3        0.10        0.81      6.31 o 
  -1  11   3        6.68        1.38      5.89 o 
   0  11   3        6.75        4.68      5.87 o 
   1  11   3      300.61      293.77     13.22 o 
   2  11   3      105.58      104.02      9.54 o 
   3  11   3        0.00        0.00      3.87 o 
   4  11   3        0.41        0.00      4.99 o 
   5  11   3       62.66       68.95      7.82 o 
   6  11   3       46.70       52.01      9.48 o 
   7  11   3        0.11        0.00      6.19 o 
   8  11   3       34.67       52.46     10.02 o 
  -2  12   3       63.27       85.20     10.97 o 
  -1  12   3       62.22       73.21     10.32 o 
   0  12   3       57.66       66.11     12.99 o 
   1  12   3        4.16        4.41      5.34 o 
   2  12   3       29.34       30.10      7.79 o 
   3  12   3       54.30       56.91      8.30 o 
   4  12   3        4.06        0.00      9.36 o 
   5  12   3        1.63        0.00      4.94 o 
   6  12   3       18.26       19.56      8.22 o 
   7  12   3       10.89        4.54      9.48 o 
  -1  13   3       18.12       21.44      7.88 o 
   0  13   3        1.34        1.80      6.54 o 
   1  13   3       31.93       35.02      8.62 o 
   2  13   3       78.99       83.12     11.16 o 
   3  13   3       26.59       32.95     14.27 o 
   4  13   3        1.82        0.00      6.44 o 
   5  13   3        2.40        5.69      8.11 o 
   6  13   3        2.28        2.68      8.21 o 
   1  14   3       33.40       18.84      8.81 o 
   2  14   3        3.25        6.19      7.47 o 
   3  14   3        0.35        1.48      6.88 o 
   4  14   3        0.71        6.74      8.50 o 
   5  14   3        5.48        1.34      8.58 o 
  -2 -12   4        0.66        5.76      6.07 o 
  -1 -12   4       29.82       39.98      7.60 o 
  -4 -11   4        0.00        6.32      5.34 o 
  -3 -11   4       33.78       38.68      6.29 o 
  -2 -11   4        6.37       12.00      5.79 o 
  -1 -11   4       21.87       26.46      6.67 o 
   0 -11   4        7.01        3.03      6.54 o 
   1 -11   4        5.64        1.09      7.62 o 
   2 -11   4       17.51       30.14      9.70 o 
  -6 -10   4        0.10        0.00      7.35 o 
  -5 -10   4        2.56        0.87      6.79 o 
  -4 -10   4        6.74        6.72      5.04 o 
  -3 -10   4        0.53        0.18      4.69 o 
  -2 -10   4       17.20       16.38      5.08 o 
  -1 -10   4       10.86       14.32      5.02 o 
   0 -10   4        8.27        8.95      6.24 o 
   1 -10   4       50.52       46.39      9.81 o 
   2 -10   4       23.58       22.65     12.95 o 
   3 -10   4        2.06        7.50      9.15 o 
  -6  -9   4       13.35       19.78     10.20 o 
  -5  -9   4       26.88       36.45      8.70 o 
  -4  -9   4       14.32       16.87      7.03 o 
  -3  -9   4        1.41        3.99      4.23 o 
  -2  -9   4        3.99        0.00      3.92 o 
  -1  -9   4       54.94       63.00      7.59 o 
   0  -9   4       76.57       63.92      6.76 o 
   1  -9   4        0.67        0.00      5.65 o 
   2  -9   4       16.22       16.18      7.38 o 
   3  -9   4        3.49       12.25      8.00 o 
   4  -9   4        3.00        6.63      9.07 o 
  -7  -8   4       20.76       17.42      9.74 o 
  -6  -8   4        0.19        3.16      7.36 o 
  -5  -8   4        6.91        0.00      4.68 o 
  -4  -8   4        1.41        3.65      4.39 o 
  -3  -8   4      211.90      202.78      9.54 o 
  -2  -8   4       55.91       74.14      5.64 o 
  -1  -8   4        9.72        2.72      3.76 o 
   0  -8   4       16.75       17.17      4.41 o 
   1  -8   4        2.09        0.00      4.06 o 
   2  -8   4       45.33       43.04      7.40 o 
   3  -8   4        2.72        2.39      5.76 o 
   4  -8   4        0.01        0.00      5.73 o 
   5  -8   4        0.93       13.91      9.71 o 
  -7  -7   4        0.50       19.94      8.47 o 
  -6  -7   4        5.72       12.39      7.74 o 
  -5  -7   4       12.52        9.80      4.93 o 
  -4  -7   4      123.56      130.77     10.27 o 
  -3  -7   4        0.62        1.33      3.47 o 
  -2  -7   4        2.20        0.00      3.05 o 
  -1  -7   4       41.84       38.65      4.27 o 
   0  -7   4      208.05      203.96     11.65 o 
   1  -7   4      429.15      421.17     11.37 o 
   2  -7   4        0.60        2.38      4.94 o 
   3  -7   4       85.52       77.98      8.60 o 
   4  -7   4       40.72       44.62      7.97 o 
   5  -7   4       12.02        4.53      6.40 o 
   6  -7   4        1.99        9.17      9.72 o 
  -8  -6   4        0.00        0.00      8.03 o 
  -7  -6   4        0.38        0.00      6.75 o 
  -6  -6   4       11.46        8.66      7.49 o 
  -5  -6   4        2.90        0.00      5.71 o 
  -4  -6   4       23.08       21.38      4.00 o 
  -3  -6   4       14.55       14.28      3.34 o 
  -2  -6   4       10.40        4.94      3.23 o 
  -1  -6   4       89.22       94.70      4.77 o 
   0  -6   4        0.26        1.36      3.22 o 
   1  -6   4       19.82       30.72      4.27 o 
   2  -6   4      151.66      158.45     13.40 o 
   3  -6   4        4.72        2.29      5.02 o 
   4  -6   4        4.09        4.49      5.57 o 
   5  -6   4        4.36       12.65      6.05 o 
   6  -6   4        0.25        5.48      9.01 o 
  -8  -5   4       15.35       23.31     13.73 o 
  -7  -5   4       19.39       27.45      9.29 o 
  -6  -5   4       76.62       80.82     16.31 o 
  -5  -5   4       62.44       51.63      5.65 o 
  -4  -5   4       31.35       26.30      5.59 o 
  -3  -5   4      159.26      161.66      5.74 o 
  -2  -5   4       45.79       35.02      3.49 o 
  -1  -5   4        0.39        0.00      2.13 o 
   0  -5   4       19.95       15.59      2.90 o 
   1  -5   4      192.78      203.02      7.31 o 
   2  -5   4      232.67      229.10     13.12 o 
   3  -5   4        1.90        6.18      4.58 o 
   4  -5   4        2.08        1.08      4.88 o 
   5  -5   4        0.92        8.35      6.76 o 
   6  -5   4       85.76      100.31     12.20 o 
   7  -5   4        1.93        4.47      9.91 o 
  -8  -4   4        0.11        0.00      9.69 o 
  -7  -4   4        3.77        0.00      7.08 o 
  -6  -4   4        0.26        0.00      5.97 o 
  -5  -4   4       71.34       79.13      8.26 o 
  -4  -4   4      146.33      154.18      8.00 o 
  -3  -4   4      212.80      187.69      5.82 o 
  -2  -4   4       59.22       59.93      3.34 o 
  -1  -4   4      635.55      603.99      9.26 o 
   0  -4   4        0.24        0.55      2.01 o 
   1  -4   4       35.30       41.97      3.48 o 
   2  -4   4      150.49      145.17      8.26 o 
   3  -4   4      611.17      557.92     17.76 o 
   4  -4   4      472.29      471.60     18.33 o 
   5  -4   4       44.40       40.49      8.38 o 
   6  -4   4       35.79       31.86      8.48 o 
   7  -4   4        9.12       17.24     17.14 o 
   8  -4   4       15.95       34.68     12.32 o 
  -8  -3   4        8.86        4.60      8.17 o 
  -7  -3   4        0.09        0.16      7.17 o 
  -6  -3   4       73.31       79.20     10.27 o 
  -5  -3   4       10.73       10.66      3.82 o 
  -4  -3   4      218.11      216.35      8.09 o 
  -3  -3   4        0.27        0.11      1.95 o 
  -2  -3   4       30.74       34.24      2.45 o 
  -1  -3   4      607.71      627.65      9.44 o 
   0  -3   4       25.26       22.11      2.42 o 
   1  -3   4       81.95       66.49      3.72 o 
   2  -3   4      387.27      376.33      9.91 o 
   3  -3   4        8.88        6.61      7.59 o 
   4  -3   4      294.32      280.86     15.02 o 
   5  -3   4       11.39        3.01      6.16 o 
   6  -3   4      201.43      199.73     14.64 o 
   7  -3   4      125.84      143.16     12.03 o 
   8  -3   4       12.91        4.98     12.18 o 
  -8  -2   4       33.93       33.53      8.14 o 
  -7  -2   4        0.01        2.34      6.17 o 
  -6  -2   4      243.45      254.88     13.61 o 
  -5  -2   4       74.45       89.15      5.38 o 
  -4  -2   4        0.00        0.68      2.00 o 
  -3  -2   4       27.76       35.90      2.12 o 
  -2  -2   4       84.27       80.86      2.48 o 
  -1  -2   4       21.76       20.21      1.43 o 
   0  -2   4       23.08       20.08      1.76 o 
   1  -2   4      915.91      835.55     11.86 o 
   2  -2   4      827.18      864.16     17.64 o 
   3  -2   4        1.08        2.95      4.11 o 
   4  -2   4      491.28      465.29     16.10 o 
   5  -2   4      273.12      245.07     23.18 o 
   6  -2   4        5.21        4.88      6.36 o 
   7  -2   4       61.09       55.97      7.65 o 
   8  -2   4        2.10        0.00      8.07 o 
  -8  -1   4        5.82        1.19      6.39 o 
  -7  -1   4       10.33       15.70      8.67 o 
  -6  -1   4        0.97        0.00      4.76 o 
  -5  -1   4       84.02       90.72      5.32 o 
  -4  -1   4       56.25       53.58      5.20 o 
  -3  -1   4      400.38      401.01      8.16 o 
  -2  -1   4       65.01       75.83      3.02 o 
  -1  -1   4      603.53      567.68      8.51 o 
   0  -1   4       35.21       41.08      1.78 o 
   1  -1   4      167.99      155.65      3.76 o 
   2  -1   4      294.64      270.65      8.32 o 
   3  -1   4      457.06      428.30     11.88 o 
   4  -1   4      100.40      102.89      8.58 o 
   5  -1   4      528.24      517.32     22.26 o 
   6  -1   4      268.81      250.46     16.58 o 
   7  -1   4       39.63       44.66      9.32 o 
   8  -1   4        0.39        5.25      8.30 o 
   9  -1   4        3.65        6.43      7.03 o 
  -8   0   4        1.19        5.04      6.48 o 
  -7   0   4        3.78        1.44      5.72 o 
  -6   0   4        7.75        1.73      5.09 o 
  -5   0   4       37.31       38.72      4.01 o 
  -4   0   4      222.73      212.05      8.60 o 
  -3   0   4       12.81       20.76      2.65 o 
  -2   0   4      196.61      209.88      5.19 o 
  -1   0   4      173.25      164.15      5.95 o 
   0   0   4       41.71       28.47      1.41 o 
   1   0   4     2855.14     2629.74     27.25 o 
   2   0   4     2444.54     2461.96     37.89 o 
   3   0   4      203.07      252.32      8.71 o 
   4   0   4      577.36      576.82     16.97 o 
   5   0   4        8.55        6.72      3.68 o 
   6   0   4      283.37      248.10     10.95 o 
   7   0   4       15.80       17.19      4.69 o 
   8   0   4       13.15        2.01      4.78 o 
   9   0   4       36.05       47.60      9.30 o 
  -8   1   4        1.14        0.00      7.03 o 
  -7   1   4        9.30        8.69      5.86 o 
  -6   1   4      110.64      121.97     10.63 o 
  -5   1   4        2.18        3.33      3.32 o 
  -4   1   4      124.90      108.48      7.36 o 
  -3   1   4       15.28       16.32      2.92 o 
  -2   1   4      562.83      568.44      9.34 o 
  -1   1   4     2147.03     2136.42     34.89 o 
   0   1   4      103.51       74.69      4.13 o 
   1   1   4      691.88      624.44      7.01 o 
   2   1   4     1607.32     1454.96     20.67 o 
   3   1   4      939.63      986.27     16.46 o 
   4   1   4      246.25      230.91      9.65 o 
   5   1   4       59.82       66.24      6.26 o 
   6   1   4       49.66       42.13      5.59 o 
   7   1   4      139.75      148.89      8.50 o 
   8   1   4        0.06        1.32      4.74 o 
   9   1   4        4.39        5.63      6.63 o 
  -8   2   4        0.45        2.05      6.30 o 
  -7   2   4        6.31        0.00      6.20 o 
  -6   2   4        5.86        6.63      6.06 o 
  -5   2   4      135.54      135.14      6.94 o 
  -4   2   4      107.30      130.45      5.79 o 
  -3   2   4        5.02        3.22      3.07 o 
  -2   2   4      248.80      243.91      6.25 o 
  -1   2   4        0.09        0.00      1.56 o 
   0   2   4      872.80      915.02     12.78 o 
   1   2   4       20.62       15.83      1.34 o 
   2   2   4      862.73      831.55     10.00 o 
   3   2   4     2074.00     2070.66     29.53 o 
   4   2   4      212.47      200.53      8.28 o 
   5   2   4      635.78      606.03     15.47 o 
   6   2   4       50.65       55.15      5.12 o 
   7   2   4      280.41      282.69     16.23 o 
   8   2   4        0.84        0.00      4.47 o 
   9   2   4        2.24        6.50      6.82 o 
  -7   3   4        5.29        8.26      6.74 o 
  -6   3   4        3.64        0.00      5.72 o 
  -5   3   4      276.59      268.66     10.55 o 
  -4   3   4      515.30      484.18     11.33 o 
  -3   3   4       55.30       63.64      3.71 o 
  -2   3   4      123.64      155.42      5.04 o 
  -1   3   4     3140.43     3361.76     43.70 o 
   0   3   4      530.71      471.03      8.13 o 
   1   3   4      536.75      495.26      6.50 o 
   2   3   4     2945.43     3034.02     33.85 o 
   3   3   4      101.58       98.40      5.40 o 
   4   3   4     1463.44     1418.11     33.52 o 
   5   3   4        0.00        0.00      3.05 o 
   6   3   4        0.14        4.02      4.06 o 
   7   3   4      157.96      147.47     10.38 o 
   8   3   4       10.27        6.84      5.98 o 
   9   3   4       39.53       54.45      9.51 o 
  -7   4   4       30.54       25.19     12.60 o 
  -6   4   4       56.02       59.63      9.51 o 
  -5   4   4        0.82        3.29      4.86 o 
  -4   4   4       46.34       46.74      5.52 o 
  -3   4   4      311.68      322.98      8.44 o 
  -2   4   4       26.11       30.63      3.13 o 
  -1   4   4      724.54      725.09     12.55 o 
   0   4   4     1386.09     1505.68     21.31 o 
   1   4   4      197.86      194.25      5.13 o 
   2   4   4      959.40      972.83     12.85 o 
   3   4   4     1415.88     1507.92     19.02 o 
   4   4   4       90.26       95.50      6.30 o 
   5   4   4       95.73       88.25      8.67 o 
   6   4   4       93.05       99.74     10.43 o 
   7   4   4       68.76       61.56      7.48 o 
   8   4   4       18.18       24.97      6.08 o 
   9   4   4       11.24       11.36      6.91 o 
  -7   5   4        4.90        6.45     11.90 o 
  -6   5   4       46.98       39.37     14.16 o 
  -5   5   4       41.49       52.16      8.14 o 
  -4   5   4      186.92      170.96      9.09 o 
  -3   5   4      231.15      228.22     11.04 o 
  -2   5   4      169.96      187.67      9.53 o 
  -1   5   4      128.82      142.67      8.91 o 
   0   5   4       40.74       42.96      4.58 o 
   1   5   4      626.68      678.11     12.61 o 
   2   5   4        0.64        4.03      1.81 o 
   3   5   4       30.45       33.83      3.31 o 
   4   5   4     2131.14     2050.67     30.66 o 
   5   5   4      565.39      533.63     14.78 o 
   6   5   4        8.11        1.01      4.74 o 
   7   5   4      130.11      158.02     10.66 o 
   8   5   4       14.19       14.15      5.89 o 
   9   5   4        0.31        0.00      8.72 o 
  -6   6   4        9.29        0.00     10.20 o 
  -5   6   4        0.12        0.00      6.71 o 
  -4   6   4      207.18      232.70     11.80 o 
  -3   6   4       15.15       20.39      4.40 o 
  -2   6   4      463.23      465.57     11.28 o 
  -1   6   4     1045.76     1075.78     18.50 o 
   0   6   4      167.65      184.39      7.83 o 
   1   6   4      284.53      320.99      8.70 o 
   2   6   4       22.57       31.53      3.59 o 
   3   6   4      515.67      470.10     11.30 o 
   4   6   4     1022.69      971.22     17.68 o 
   5   6   4       42.24       45.07      5.72 o 
   6   6   4        3.22        7.26      3.77 o 
   7   6   4       82.52      106.50      9.10 o 
   8   6   4        0.02        0.00      5.07 o 
   9   6   4       36.01       23.12      9.77 o 
  -6   7   4        7.41        9.89      8.71 o 
  -5   7   4        0.13        3.68     10.20 o 
  -4   7   4       95.00       89.87     11.16 o 
  -3   7   4      413.22      406.56     18.29 o 
  -2   7   4        0.09        1.63      3.87 o 
  -1   7   4        0.02        0.00      3.24 o 
   0   7   4      390.81      398.64     10.60 o 
   1   7   4        0.12        4.82      3.20 o 
   2   7   4      111.90      109.75      5.52 o 
   3   7   4      202.45      194.46      9.51 o 
   4   7   4      632.84      704.28     19.70 o 
   5   7   4        2.44        3.44      3.31 o 
   6   7   4      193.49      193.37      8.15 o 
   7   7   4       52.31       44.18      6.87 o 
   8   7   4        4.47        5.89      8.00 o 
   9   7   4        9.24        8.69      6.69 o 
  -5   8   4        0.66        0.00     10.48 o 
  -4   8   4       77.57       67.40      8.65 o 
  -3   8   4      158.60      179.69     11.92 o 
  -2   8   4      422.99      399.89     15.41 o 
  -1   8   4     1185.70     1178.21     22.04 o 
   0   8   4      188.87      180.81      8.63 o 
   1   8   4       45.69       47.49      7.26 o 
   2   8   4       17.35       13.35      3.78 o 
   3   8   4       46.88       43.49      3.93 o 
   4   8   4      874.93      827.52     18.30 o 
   5   8   4      397.04      422.63     20.25 o 
   6   8   4        0.14        0.00      3.38 o 
   7   8   4      170.99      172.10      9.24 o 
   8   8   4        5.64        7.36     10.41 o 
   9   8   4        2.96        7.01      6.91 o 
  -5   9   4        0.04        0.00      7.98 o 
  -4   9   4        6.94        9.60      6.58 o 
  -3   9   4      256.40      233.68     14.36 o 
  -2   9   4      187.41      183.05     12.57 o 
  -1   9   4       72.36       66.07     11.17 o 
   0   9   4       52.78       58.78      6.99 o 
   1   9   4      272.03      274.69     12.16 o 
   2   9   4       59.28       59.72      8.09 o 
   3   9   4      565.69      531.94     13.28 o 
   4   9   4      168.80      154.34      9.17 o 
   5   9   4       32.00       28.45      7.28 o 
   6   9   4        6.31       13.46      5.68 o 
   7   9   4       19.23       25.52      6.59 o 
   8   9   4       21.50       16.99     15.55 o 
   9   9   4        3.34        0.00      8.45 o 
  -4  10   4       17.72       11.11      9.30 o 
  -3  10   4       76.54       90.81     10.50 o 
  -2  10   4        3.33        0.00      5.51 o 
  -1  10   4        9.22       11.77      5.99 o 
   0  10   4      116.95      100.20      9.92 o 
   1  10   4       59.81       56.24      7.34 o 
   2  10   4      140.46      149.39     10.39 o 
   3  10   4       49.21       41.84      4.98 o 
   4  10   4       38.13       27.52      6.36 o 
   5  10   4      109.21      126.13     15.19 o 
   6  10   4       38.36       51.23      7.93 o 
   7  10   4        2.88        0.00      8.99 o 
   8  10   4        5.46        6.59      7.14 o 
  -3  11   4        7.66        3.39      6.84 o 
  -2  11   4      108.38      112.77     11.54 o 
  -1  11   4      147.39      166.70     15.59 o 
   0  11   4       34.87       39.86      7.84 o 
   1  11   4       41.91       48.85     10.75 o 
   2  11   4       58.90       58.82      8.05 o 
   3  11   4      143.29      126.12     10.55 o 
   4  11   4       46.68       33.52      7.08 o 
   5  11   4        0.06        2.19      4.87 o 
   6  11   4       17.27       18.07      8.19 o 
   7  11   4       31.80       48.20      9.18 o 
   8  11   4       14.33       12.53      8.18 o 
  -2  12   4       23.18       34.35      8.65 o 
  -1  12   4        2.31        3.33      6.44 o 
   0  12   4        0.83        1.42      6.68 o 
   1  12   4       11.81        3.44      7.15 o 
   2  12   4        0.91        1.86      5.28 o 
   3  12   4      178.54      176.61     14.02 o 
   4  12   4        0.08        0.09      5.45 o 
   5  12   4       76.62       80.37      8.45 o 
   6  12   4       21.87       21.30      7.09 o 
   7  12   4        2.25        8.81      7.51 o 
  -1  13   4        8.58       10.40      7.68 o 
   0  13   4       28.97       33.13      8.77 o 
   1  13   4       12.90       17.44      8.30 o 
   2  13   4       11.88       22.00      7.57 o 
   3  13   4        5.12        0.00      6.30 o 
   4  13   4        8.03        9.90     11.42 o 
   5  13   4       76.40       68.02     12.92 o 
   6  13   4        0.24        0.00      7.31 o 
   1  14   4        7.91        9.50      8.63 o 
   2  14   4        6.98        0.00      6.80 o 
   3  14   4        0.66        0.00      6.95 o 
   4  14   4       21.69       20.66      9.41 o 
   5  14   4       20.42        8.81     10.90 o 
  -3 -11   5        7.48        0.00      5.08 o 
  -2 -11   5        2.96       11.48      5.34 o 
  -1 -11   5        0.72        3.49      5.71 o 
   0 -11   5        8.26        3.21      6.38 o 
   1 -11   5        5.72       17.67      8.60 o 
  -5 -10   5        0.21        0.00      7.04 o 
  -4 -10   5       17.21        0.00      6.06 o 
  -3 -10   5        0.33        0.00      4.79 o 
  -2 -10   5        0.01        0.00      4.08 o 
  -1 -10   5       36.72       42.01      6.06 o 
   0 -10   5       32.28       34.89      7.43 o 
   1 -10   5        2.41        0.00     11.77 o 
   2 -10   5       11.99       27.41     10.93 o 
   3 -10   5       23.36       30.03      9.44 o 
  -6  -9   5        0.71        0.77      8.03 o 
  -5  -9   5        1.83        0.20      6.82 o 
  -4  -9   5        2.20        0.00      6.31 o 
  -3  -9   5        1.27        6.44      4.37 o 
  -2  -9   5       12.87       10.57      4.40 o 
  -1  -9   5       19.50       23.08      4.51 o 
   0  -9   5        2.31        0.00      4.26 o 
   1  -9   5        9.95       21.00      8.04 o 
   2  -9   5       24.40       33.04      8.95 o 
   3  -9   5        0.04        0.00      6.76 o 
   4  -9   5       11.14        7.65      9.91 o 
  -6  -8   5        3.16        0.00      7.24 o 
  -5  -8   5        1.95        2.81      6.82 o 
  -4  -8   5        9.87        7.80      4.31 o 
  -3  -8   5       60.28       63.28      6.25 o 
  -2  -8   5       36.53       35.31      5.20 o 
  -1  -8   5       45.72       37.72      5.35 o 
   0  -8   5       15.98       16.21      4.58 o 
   1  -8   5       13.86       13.42      5.38 o 
   2  -8   5        0.90        2.23      6.37 o 
   3  -8   5       88.55       95.21     11.61 o 
   4  -8   5       56.38       76.30     11.52 o 
   5  -8   5       55.29       85.90     14.56 o 
  -7  -7   5        1.07        0.00      7.18 o 
  -6  -7   5        1.39        0.00      9.72 o 
  -5  -7   5        0.60        0.00      5.27 o 
  -4  -7   5       44.59       42.90      5.56 o 
  -3  -7   5        4.40        1.19      3.77 o 
  -2  -7   5       63.48       76.21      6.22 o 
  -1  -7   5      333.56      324.05      9.75 o 
   0  -7   5      111.00      109.03      9.99 o 
   1  -7   5        6.77        6.00      3.93 o 
   2  -7   5      391.24      399.84     15.69 o 
   3  -7   5      276.33      251.76     14.16 o 
   4  -7   5        2.54        0.00      6.74 o 
   5  -7   5        2.62        0.29      9.35 o 
   6  -7   5       54.04       79.05     14.22 o 
  -7  -6   5        8.95        6.36      7.79 o 
  -6  -6   5        1.47        0.00      6.63 o 
  -5  -6   5       67.21       69.21     10.51 o 
  -4  -6   5       25.45       28.55      4.72 o 
  -3  -6   5        0.40        0.00      3.48 o 
  -2  -6   5      154.74      161.05      6.64 o 
  -1  -6   5      118.30      125.88      5.59 o 
   0  -6   5      287.37      278.49      8.07 o 
   1  -6   5       92.54       96.89      6.24 o 
   2  -6   5        4.76        6.17      5.12 o 
   3  -6   5      211.60      202.62     12.37 o 
   4  -6   5       11.78       13.21      6.13 o 
   5  -6   5       69.52       73.26      9.29 o 
   6  -6   5       17.11       26.94     10.41 o 
  -7  -5   5       13.10        6.20      7.69 o 
  -6  -5   5       50.09       51.75      9.53 o 
  -5  -5   5        2.10        0.00      5.90 o 
  -4  -5   5       83.46       96.27      6.96 o 
  -3  -5   5       52.03       45.68      5.07 o 
  -2  -5   5      221.27      221.55      6.47 o 
  -1  -5   5       43.40       43.85      3.54 o 
   0  -5   5       53.76       49.70      3.82 o 
   1  -5   5      329.61      338.09     12.69 o 
   2  -5   5      301.35      298.19     12.39 o 
   3  -5   5      808.10      796.93     34.22 o 
   4  -5   5      209.12      178.04     13.12 o 
   5  -5   5        9.19        0.00      5.10 o 
   6  -5   5       68.36       63.51     10.81 o 
   7  -5   5       12.89        0.00     11.90 o 
  -8  -4   5        0.00        0.00      6.89 o 
  -7  -4   5        2.17       11.50      7.97 o 
  -6  -4   5       35.12       35.39     12.55 o 
  -5  -4   5        6.46        0.00      6.02 o 
  -4  -4   5      207.00      205.25      8.01 o 
  -3  -4   5       26.49       27.55      2.97 o 
  -2  -4   5       31.96       22.04      3.25 o 
  -1  -4   5      448.74      440.59      8.30 o 
   0  -4   5       15.12       16.06      2.51 o 
   1  -4   5      337.69      308.96      7.61 o 
   2  -4   5      538.58      509.59     14.20 o 
   3  -4   5      357.88      377.20     13.38 o 
   4  -4   5       10.07       14.91      6.86 o 
   5  -4   5        0.43        1.93      9.29 o 
   6  -4   5      141.36      166.63     26.82 o 
   7  -4   5        7.78       13.95     10.11 o 
  -8  -3   5        0.02        0.00      7.37 o 
  -7  -3   5       21.06       17.61     10.89 o 
  -6  -3   5       16.08        9.87      7.35 o 
  -5  -3   5      449.78      451.96     18.49 o 
  -4  -3   5      266.02      286.92     11.85 o 
  -3  -3   5      149.51      166.38      9.88 o 
  -2  -3   5     1086.28     1134.45     12.91 o 
  -1  -3   5       29.29       36.04      2.92 o 
   0  -3   5       17.63       12.33      2.14 o 
   1  -3   5      311.49      265.89      7.39 o 
   2  -3   5      641.81      654.80     18.57 o 
   3  -3   5       14.71       15.69      4.63 o 
   4  -3   5      152.57      159.41     11.99 o 
   5  -3   5      225.93      230.83     16.29 o 
   6  -3   5       21.03       24.55      7.65 o 
   7  -3   5        6.78        4.41      5.90 o 
   8  -3   5        0.73        0.00     10.90 o 
  -8  -2   5        0.11       11.92      8.06 o 
  -7  -2   5       32.29       32.59      7.39 o 
  -6  -2   5        0.08        1.15      5.34 o 
  -5  -2   5       79.04       66.87      7.48 o 
  -4  -2   5       92.89       86.28      6.95 o 
  -3  -2   5      504.19      468.83      9.53 o 
  -2  -2   5     1230.68     1280.43     15.36 o 
  -1  -2   5        3.23        2.61      1.29 o 
   0  -2   5      242.19      249.28      4.97 o 
   1  -2   5       76.72       72.58      3.59 o 
   2  -2   5        2.26        0.82      2.49 o 
   3  -2   5      698.49      691.98     19.22 o 
   4  -2   5        9.78        4.69      5.00 o 
   5  -2   5      165.33      151.49     16.95 o 
   6  -2   5      691.65      708.62     25.12 o 
   7  -2   5       19.04       14.87      6.38 o 
   8  -2   5       17.05       20.96     10.27 o 
  -8  -1   5       20.02       23.83      7.80 o 
  -7  -1   5        5.51        8.29      7.99 o 
  -6  -1   5        6.37        1.50      5.37 o 
  -5  -1   5      116.68      134.25      8.40 o 
  -4  -1   5      349.58      354.85     10.85 o 
  -3  -1   5       58.87       66.42      4.17 o 
  -2  -1   5      767.47      753.98      9.03 o 
  -1  -1   5       21.70       24.00      1.94 o 
   0  -1   5     1462.24     1537.09     15.69 o 
   1  -1   5     1105.62     1102.38     13.10 o 
   2  -1   5     1642.15     1601.92     27.32 o 
   3  -1   5      148.27      131.57      7.52 o 
   4  -1   5      583.84      554.28     17.40 o 
   5  -1   5      185.05      162.74     15.66 o 
   6  -1   5      638.70      631.70     17.35 o 
   7  -1   5       10.38        6.07      5.00 o 
   8  -1   5       17.58       14.83      9.39 o 
   9  -1   5       26.41       23.85      9.93 o 
  -8   0   5        2.18        0.00      5.94 o 
  -7   0   5       19.77       16.61      7.28 o 
  -6   0   5      168.63      169.92     11.28 o 
  -5   0   5      882.75      897.51     19.34 o 
  -4   0   5       15.92       10.25      3.94 o 
  -3   0   5      269.97      303.35      9.44 o 
  -2   0   5      313.18      298.28      5.18 o 
  -1   0   5      950.55      966.75     12.35 o 
   0   0   5      949.23     1017.70     10.45 o 
   1   0   5     1278.44     1412.22     15.18 o 
   2   0   5     1598.92     1643.82     23.44 o 
   3   0   5        0.50        0.00      2.92 o 
   4   0   5      256.09      259.14     17.83 o 
   5   0   5       20.64       22.34      4.44 o 
   6   0   5      212.98      199.53     15.86 o 
   7   0   5      146.12      131.67     11.18 o 
   8   0   5       35.21       34.28      8.28 o 
   9   0   5        0.04        1.43      8.22 o 
  -8   1   5        2.05        0.00      6.03 o 
  -7   1   5       11.76       12.89      6.14 o 
  -6   1   5        1.23        4.48      5.29 o 
  -5   1   5        0.01        0.00      4.22 o 
  -4   1   5        0.64        1.16      4.03 o 
  -3   1   5      775.37      793.29     14.32 o 
  -2   1   5       16.55       14.09      2.60 o 
  -1   1   5     2358.78     2527.50     41.40 o 
   0   1   5      801.83      769.08     14.14 o 
   1   1   5      791.63      788.13      8.22 o 
   2   1   5      248.14      297.50      5.82 o 
   3   1   5     2382.92     2636.10     36.57 o 
   4   1   5        0.03        0.00      2.73 o 
   5   1   5      162.53      163.02      6.60 o 
   6   1   5      362.84      336.90     12.20 o 
   7   1   5      113.38      116.63      7.94 o 
   8   1   5        0.17        3.42      5.08 o 
   9   1   5        9.77        9.97      6.89 o 
  -7   2   5        4.20        7.53      5.95 o 
  -6   2   5        3.01        0.00      6.05 o 
  -5   2   5       67.43       63.52      8.40 o 
  -4   2   5      527.12      478.81     13.76 o 
  -3   2   5      882.66      906.42     15.96 o 
  -2   2   5      274.04      305.64      7.33 o 
  -1   2   5       47.35       65.79      6.31 o 
   0   2   5     1185.23     1229.24     17.44 o 
   1   2   5     2198.16     2173.36     20.67 o 
   2   2   5     1735.53     1763.08     18.96 o 
   3   2   5     1158.85     1139.08     18.28 o 
   4   2   5     2310.77     2263.68     37.09 o 
   5   2   5      235.02      265.74     16.97 o 
   6   2   5      469.13      465.11     17.13 o 
   7   2   5      187.81      186.48     15.66 o 
   8   2   5        2.73        2.46      5.81 o 
   9   2   5        2.79        0.00      5.83 o 
  -7   3   5        0.78        9.11      6.70 o 
  -6   3   5       74.98       55.49      8.67 o 
  -5   3   5      245.42      205.92     14.49 o 
  -4   3   5      453.93      463.20     13.81 o 
  -3   3   5      619.66      639.85     15.14 o 
  -2   3   5      755.04      803.90     13.14 o 
  -1   3   5       68.07       64.53      3.24 o 
   0   3   5      197.27      221.15      5.41 o 
   1   3   5      527.88      610.11      8.51 o 
   2   3   5      107.46       83.02      3.74 o 
   3   3   5     2000.60     2046.48     26.92 o 
   4   3   5        1.27        0.00      3.11 o 
   5   3   5       63.28       60.23      5.89 o 
   6   3   5      712.06      708.14     22.53 o 
   7   3   5       31.98       30.47      6.28 o 
   8   3   5        3.14        7.15      5.38 o 
   9   3   5       14.47        6.73      6.76 o 
  -7   4   5       32.89       28.97     10.51 o 
  -6   4   5        6.48       11.67      6.55 o 
  -5   4   5        8.33        5.35      7.29 o 
  -4   4   5        4.85        6.21      4.75 o 
  -3   4   5      216.22      198.13      9.32 o 
  -2   4   5      178.38      190.38      7.83 o 
  -1   4   5      657.14      643.37     14.35 o 
   0   4   5      138.38      128.26      4.14 o 
   1   4   5      800.47      830.89     10.56 o 
   2   4   5        0.80        0.00      1.67 o 
   3   4   5     1979.35     2157.34     26.00 o 
   4   4   5      273.89      287.54     10.31 o 
   5   4   5      528.41      485.02     25.14 o 
   6   4   5       32.35       22.36      6.30 o 
   7   4   5      170.32      163.53     10.60 o 
   8   4   5       21.66       17.78      5.92 o 
   9   4   5       33.63       31.19      8.30 o 
  -7   5   5       29.27       21.04     10.08 o 
  -6   5   5        2.24        6.35      8.91 o 
  -5   5   5        3.22        5.89      6.02 o 
  -4   5   5      686.70      692.61     16.33 o 
  -3   5   5      568.74      583.84     13.51 o 
  -2   5   5      381.48      372.79     10.70 o 
  -1   5   5      274.45      293.30      8.44 o 
   0   5   5       18.07       17.78      3.04 o 
   1   5   5      420.39      463.46      8.88 o 
   2   5   5      169.19      153.63      4.85 o 
   3   5   5     1489.64     1461.94     21.00 o 
   4   5   5      690.65      695.31     11.91 o 
   5   5   5        3.14        3.99      3.62 o 
   6   5   5      200.76      189.51     10.55 o 
   7   5   5      567.36      531.61     17.16 o 
   8   5   5        3.96        8.63      5.44 o 
   9   5   5        2.51        4.94      6.83 o 
  -6   6   5        0.35        0.00      6.86 o 
  -5   6   5        5.30        5.03      7.95 o 
  -4   6   5      697.48      762.78     23.00 o 
  -3   6   5      314.79      289.56     11.26 o 
  -2   6   5       78.31       73.15     15.51 o 
  -1   6   5       35.30       37.12      5.07 o 
   0   6   5        1.73        0.17      2.49 o 
   1   6   5        5.77        8.21      2.99 o 
   2   6   5        1.88        0.00      2.30 o 
   3   6   5      129.19      148.01      7.66 o 
   4   6   5       58.53       66.80      5.20 o 
   5   6   5       32.78       31.71      8.64 o 
   6   6   5      353.20      350.56     10.71 o 
   7   6   5       33.47       25.99      6.22 o 
   8   6   5        0.73        7.09      5.21 o 
   9   6   5        9.62        1.31      6.24 o 
  -6   7   5        0.73        4.36      9.27 o 
  -5   7   5        0.72        0.00      7.35 o 
  -4   7   5       75.32       67.13     15.01 o 
  -3   7   5      217.84      207.57     17.99 o 
  -2   7   5      515.36      512.95     17.05 o 
  -1   7   5      401.52      411.74     12.45 o 
   0   7   5       23.98       21.24      4.36 o 
   1   7   5       12.41        9.01      3.39 o 
   2   7   5      302.94      295.27      8.32 o 
   3   7   5       35.09       28.25      7.89 o 
   4   7   5     1303.84     1325.83     26.31 o 
   5   7   5      191.37      165.29      8.15 o 
   6   7   5        3.80        0.00      3.85 o 
   7   7   5      141.41      119.25     10.06 o 
   8   7   5        2.40        0.00      5.05 o 
   9   7   5        0.11        6.36      6.73 o 
  -5   8   5        1.49        0.00      8.01 o 
  -4   8   5       73.28       76.78     11.74 o 
  -3   8   5      257.69      287.79     13.73 o 
  -2   8   5      183.27      197.91     13.07 o 
  -1   8   5      341.12      358.16     11.03 o 
   0   8   5       65.48       57.53      6.79 o 
   1   8   5        0.94        0.00      3.40 o 
   2   8   5       15.64       16.33      4.41 o 
   3   8   5      261.15      257.00     10.89 o 
   4   8   5        3.79        3.28      3.86 o 
   5   8   5       16.68       13.64      4.90 o 
   6   8   5      197.04      201.43     11.27 o 
   7   8   5       56.76       49.17      6.51 o 
   8   8   5       66.78       67.84     10.34 o 
   9   8   5        1.63        0.00      6.20 o 
  -5   9   5        1.65        4.20      8.09 o 
  -4   9   5      269.50      308.60     22.33 o 
  -3   9   5        2.49       10.78      8.35 o 
  -2   9   5       38.20       30.25      6.43 o 
  -1   9   5      367.52      359.01     15.04 o 
   0   9   5       19.27       28.25      6.57 o 
   1   9   5       79.21       83.69      8.60 o 
   2   9   5       30.48       34.90      5.98 o 
   3   9   5        1.94        0.00      3.63 o 
   4   9   5       11.27        7.83      4.42 o 
   5   9   5        8.48        0.00      4.81 o 
   6   9   5       42.63       42.25      6.85 o 
   7   9   5        1.59        7.91      5.45 o 
   8   9   5       23.84       22.10      7.72 o 
   9   9   5       12.54       14.79      7.76 o 
  -4  10   5        1.72        4.76      8.18 o 
  -3  10   5       35.10       42.06     10.04 o 
  -2  10   5      140.28      157.12     18.61 o 
  -1  10   5      149.22      176.33     12.35 o 
   0  10   5       41.58       31.06      8.51 o 
   1  10   5      435.06      389.93     15.94 o 
   2  10   5      467.36      470.82     15.80 o 
   3  10   5       18.45       12.99      4.40 o 
   4  10   5      280.45      273.16     15.82 o 
   5  10   5        1.54        0.00      5.27 o 
   6  10   5       20.23       13.47      8.30 o 
   7  10   5       50.04       57.53      8.27 o 
   8  10   5        0.42        3.87      6.83 o 
   9  10   5        0.22        0.00      7.41 o 
  -3  11   5      145.00      165.02     33.56 o 
  -2  11   5        2.29        0.00      8.35 o 
  -1  11   5        3.91        6.82     13.22 o 
   0  11   5       46.64       43.30     11.47 o 
   1  11   5       19.31       16.84      7.55 o 
   2  11   5       33.78       35.42      7.39 o 
   3  11   5       20.12       29.69      6.52 o 
   4  11   5       87.65      113.43     10.91 o 
   5  11   5       31.92       43.94      6.71 o 
   6  11   5       15.74       29.77      7.03 o 
   7  11   5       14.17        7.27      6.83 o 
   8  11   5       33.65       28.32     16.57 o 
  -2  12   5        3.84        9.88     15.44 o 
  -1  12   5       10.29       15.23      7.38 o 
   0  12   5        0.02        0.00      6.65 o 
   1  12   5        1.98       10.16      7.86 o 
   2  12   5        0.50        0.00      5.61 o 
   3  12   5       39.72       36.05      7.66 o 
   4  12   5       11.14       18.71     10.35 o 
   5  12   5       50.01       49.52      8.13 o 
   6  12   5        2.69        1.15      6.17 o 
   7  12   5       33.87       42.64     10.36 o 
  -1  13   5        5.02        3.42     10.08 o 
   0  13   5       30.10       26.84      9.91 o 
   1  13   5       43.99       45.54     10.91 o 
   2  13   5       52.20       67.18     10.15 o 
   3  13   5        6.69       12.67      7.30 o 
   4  13   5        7.24       11.30      7.04 o 
   5  13   5        3.89       17.91      6.77 o 
   6  13   5        6.61        4.85      7.19 o 
   7  13   5       14.04        8.86      8.79 o 
   1  14   5       29.08       34.12     20.11 o 
   2  14   5        1.57        8.59      7.15 o 
   3  14   5        1.84        5.16      7.03 o 
   4  14   5       22.30       17.82      7.71 o 
   5  14   5        4.97       11.17      6.94 o 
  -4 -10   6       16.90       18.10      6.77 o 
  -3 -10   6       11.86        4.02      5.89 o 
  -2 -10   6       11.53        9.52      5.07 o 
  -1 -10   6        1.89        6.84      5.74 o 
   0 -10   6       13.89        9.10      5.89 o 
   1 -10   6       47.24       53.01     10.25 o 
   2 -10   6       37.75       51.98     18.66 o 
  -5  -9   6        0.04        0.00      8.34 o 
  -4  -9   6       45.76       37.94      7.49 o 
  -3  -9   6        9.28        4.66      6.30 o 
  -2  -9   6       39.19       41.37      5.89 o 
  -1  -9   6       24.84       27.31      5.80 o 
   0  -9   6        2.06        6.21      4.18 o 
   1  -9   6       17.83       19.90      8.14 o 
   2  -9   6        0.59        0.32      6.83 o 
   3  -9   6       61.97       73.09     12.08 o 
  -6  -8   6        2.53        0.00      8.08 o 
  -5  -8   6       42.60       39.87      8.42 o 
  -4  -8   6      123.86      130.16     10.09 o 
  -3  -8   6       14.48       14.14      4.62 o 
  -2  -8   6       50.14       46.20      5.57 o 
  -1  -8   6       23.44       18.74      4.24 o 
   0  -8   6        4.98        2.76      3.87 o 
   1  -8   6       42.26       48.53      7.11 o 
   2  -8   6      190.45      192.90     19.43 o 
   3  -8   6      129.61      151.18     19.04 o 
   4  -8   6       35.86       31.96     10.79 o 
  -6  -7   6       28.18        5.63      7.41 o 
  -5  -7   6       82.42       87.79      9.98 o 
  -4  -7   6       21.51       20.81      6.21 o 
  -3  -7   6        5.23        6.30      4.18 o 
  -2  -7   6       26.79       29.36      4.89 o 
  -1  -7   6       84.19       85.23      6.72 o 
   0  -7   6       48.54       50.38      5.18 o 
   1  -7   6        5.82        7.77      4.48 o 
   2  -7   6        2.70        9.43      6.45 o 
   3  -7   6       10.95       10.83      6.69 o 
   4  -7   6        0.66        0.00      6.52 o 
   5  -7   6      129.01      134.35     14.20 o 
  -7  -6   6        0.20        0.00      7.65 o 
  -6  -6   6       27.39       40.89      9.17 o 
  -5  -6   6        7.69        4.95      6.33 o 
  -4  -6   6        5.51       10.42      5.38 o 
  -3  -6   6        7.49        2.47      3.46 o 
  -2  -6   6      168.31      170.77     11.06 o 
  -1  -6   6       77.61       93.56      5.82 o 
   0  -6   6      298.39      305.90      9.28 o 
   1  -6   6       95.06       84.97      6.21 o 
   2  -6   6        0.61        0.00      4.76 o 
   3  -6   6      100.82      111.62     24.63 o 
   4  -6   6       71.86       86.24     10.99 o 
   5  -6   6        2.94        6.97      7.44 o 
   6  -6   6       11.63        0.00      8.44 o 
  -7  -5   6        6.13        3.62      7.24 o 
  -6  -5   6        0.14        0.00      6.49 o 
  -5  -5   6       20.11       23.39      7.99 o 
  -4  -5   6      507.59      538.47     15.30 o 
  -3  -5   6      168.02      171.39      7.12 o 
  -2  -5   6       10.03        8.18      3.20 o 
  -1  -5   6        0.16        0.00      2.28 o 
   0  -5   6       26.48       24.59      3.27 o 
   1  -5   6      100.70      109.38      5.90 o 
   2  -5   6     1575.88     1536.47     30.47 o 
   3  -5   6      498.78      490.18     18.94 o 
   4  -5   6        0.04        0.00      4.88 o 
   5  -5   6      347.97      352.47     19.78 o 
   6  -5   6       16.05       24.32      8.77 o 
   7  -5   6        4.63        0.00     12.18 o 
  -7  -4   6        4.43        4.79      6.87 o 
  -6  -4   6       12.43        6.75      7.38 o 
  -5  -4   6      353.75      369.99     17.27 o 
  -4  -4   6       16.88       28.10      6.68 o 
  -3  -4   6      107.00       90.43      6.21 o 
  -2  -4   6       68.04       62.41      4.31 o 
  -1  -4   6      140.95      151.19      5.49 o 
   0  -4   6      186.80      179.41      7.33 o 
   1  -4   6       62.46       61.69      4.37 o 
   2  -4   6      164.81      168.29      9.50 o 
   3  -4   6       23.37       19.96      5.49 o 
   4  -4   6       79.38       69.52     10.83 o 
   5  -4   6      644.75      617.66     22.82 o 
   6  -4   6       21.30       17.88     10.49 o 
   7  -4   6       15.85       28.89     15.01 o 
  -7  -3   6       27.63       43.67      9.63 o 
  -6  -3   6       93.41       96.65     14.04 o 
  -5  -3   6        4.94        6.67      7.84 o 
  -4  -3   6        0.98        0.00      4.14 o 
  -3  -3   6       30.35       32.04      4.37 o 
  -2  -3   6      528.70      538.63     10.60 o 
  -1  -3   6        0.37        2.27      1.56 o 
   0  -3   6       74.89       82.76      3.98 o 
   1  -3   6       37.40       36.41      3.14 o 
   2  -3   6        3.24        0.00      2.88 o 
   3  -3   6      207.98      271.97     14.83 o 
   4  -3   6      194.23      200.60     13.46 o 
   5  -3   6      390.79      415.61     19.11 o 
   6  -3   6       24.30       41.96      9.05 o 
   7  -3   6       15.11       21.00      8.69 o 
   8  -3   6        4.87       11.05     13.03 o 
  -7  -2   6        3.36        0.00      6.45 o 
  -6  -2   6        0.23        6.43      6.56 o 
  -5  -2   6       10.17       12.60      8.44 o 
  -4  -2   6      528.16      527.17     13.16 o 
  -3  -2   6       93.96      104.40      5.77 o 
  -2  -2   6       50.80       55.89      3.91 o 
  -1  -2   6      110.75      112.47      5.37 o 
   0  -2   6       49.46       43.74      2.34 o 
   1  -2   6       44.94       58.28      3.43 o 
   2  -2   6      857.81      894.71     18.66 o 
   3  -2   6      168.41      174.48      9.37 o 
   4  -2   6      380.50      372.60     16.19 o 
   5  -2   6      365.93      383.68     17.27 o 
   6  -2   6       12.77       10.25      7.27 o 
   7  -2   6       64.94       68.76     10.58 o 
   8  -2   6       16.20       24.08     14.45 o 
  -7  -1   6        0.03        0.00      5.71 o 
  -6  -1   6       27.52       18.37      6.22 o 
  -5  -1   6      704.79      679.98     17.27 o 
  -4  -1   6       19.07       14.46      5.30 o 
  -3  -1   6        1.11        0.00      2.29 o 
  -2  -1   6      259.30      294.15      5.92 o 
  -1  -1   6      288.67      292.16      6.10 o 
   0  -1   6      500.51      517.86      9.63 o 
   1  -1   6       25.43       35.56      2.10 o 
   2  -1   6        2.80        1.88      2.45 o 
   3  -1   6       15.87       12.04      4.58 o 
   4  -1   6      131.47      112.56      9.30 o 
   5  -1   6      241.88      253.49     14.71 o 
   6  -1   6      483.50      487.63     14.93 o 
   7  -1   6       47.68       53.92      9.44 o 
   8  -1   6       90.17       85.11     10.82 o 
  -7   0   6       22.78       15.99      6.34 o 
  -6   0   6      118.38      103.08      9.44 o 
  -5   0   6       87.01      113.36      8.13 o 
  -4   0   6       12.52        8.87      4.09 o 
  -3   0   6       41.64       42.01      3.60 o 
  -2   0   6       48.76       50.85      2.53 o 
  -1   0   6      800.92      878.79     10.80 o 
   0   0   6      712.48      693.10      8.10 o 
   1   0   6       31.52       23.52      2.96 o 
   2   0   6      151.33      137.66      4.62 o 
   3   0   6      299.14      310.22     10.08 o 
   4   0   6      165.31      175.28     10.79 o 
   5   0   6      743.49      726.78     16.81 o 
   6   0   6       54.43       66.04      9.24 o 
   7   0   6       35.27       26.11      6.22 o 
   8   0   6       10.73       13.23      5.88 o 
   9   0   6        0.50        0.00      6.94 o 
  -7   1   6        4.99        4.88      5.62 o 
  -6   1   6        7.48        6.00      6.58 o 
  -5   1   6       76.80       79.05      7.92 o 
  -4   1   6      403.21      414.43     11.65 o 
  -3   1   6       91.49      102.20      5.17 o 
  -2   1   6     1624.29     1731.54     28.40 o 
  -1   1   6        9.16        3.61      3.29 o 
   0   1   6      675.35      663.79     10.04 o 
   1   1   6      402.85      447.37      6.65 o 
   2   1   6      285.47      335.66      8.49 o 
   3   1   6     1431.07     1566.25     23.68 o 
   4   1   6      940.22      874.27     16.48 o 
   5   1   6      159.00      175.80      9.19 o 
   6   1   6      209.38      180.39      7.62 o 
   7   1   6        0.76        2.71      4.53 o 
   8   1   6        0.22        0.00      4.54 o 
   9   1   6       10.98        2.63      6.46 o 
  -7   2   6        0.08        0.00      5.43 o 
  -6   2   6        0.13        4.42      6.23 o 
  -5   2   6      479.04      446.63     18.01 o 
  -4   2   6      354.76      362.94     12.24 o 
  -3   2   6      499.70      522.54     14.70 o 
  -2   2   6      320.34      333.88      7.12 o 
  -1   2   6      213.96      222.22     10.76 o 
   0   2   6       49.67       69.24      4.88 o 
   1   2   6     1035.09     1005.02     11.65 o 
   2   2   6      425.36      413.38      8.34 o 
   3   2   6      137.25      129.80      4.82 o 
   4   2   6      121.93      118.96      6.14 o 
   5   2   6       34.97       36.21      5.06 o 
   6   2   6     1260.05     1220.82     25.98 o 
   7   2   6        2.28        1.55      4.61 o 
   8   2   6       22.69       21.78      6.17 o 
   9   2   6        4.40        0.00      5.48 o 
  -7   3   6        5.75        0.00      6.45 o 
  -6   3   6        1.78        1.77      6.06 o 
  -5   3   6      249.38      276.77     28.03 o 
  -4   3   6       21.96       20.01      6.17 o 
  -3   3   6      104.16      104.47      6.82 o 
  -2   3   6        8.07        5.85      2.50 o 
  -1   3   6     2516.73     2760.89     34.27 o 
   0   3   6      513.19      473.52      7.67 o 
   1   3   6      302.99      257.19      4.87 o 
   2   3   6      226.90      261.34      5.13 o 
   3   3   6      560.08      585.22      9.79 o 
   4   3   6      107.53      106.96      5.83 o 
   5   3   6      115.53      115.69      7.50 o 
   6   3   6        0.49        1.19      4.04 o 
   7   3   6       55.13       46.88      6.87 o 
   8   3   6        1.53        3.70      7.65 o 
   9   3   6        3.33        0.00      5.62 o 
  -7   4   6       11.50       31.28      8.28 o 
  -6   4   6        0.44        3.05      6.25 o 
  -5   4   6       11.85       15.41      9.04 o 
  -4   4   6      135.96      134.14      8.78 o 
  -3   4   6      287.73      322.46     14.63 o 
  -2   4   6      983.71     1021.80     17.52 o 
  -1   4   6      388.54      456.31      9.01 o 
   0   4   6       33.13       34.90      3.35 o 
   1   4   6       53.17       61.18      3.31 o 
   2   4   6       55.29       56.72      3.02 o 
   3   4   6     1911.28     1945.61     24.05 o 
   4   4   6      569.27      561.84     11.37 o 
   5   4   6      279.59      301.28     10.98 o 
   6   4   6      215.10      236.88     15.94 o 
   7   4   6        1.02        0.00      5.07 o 
   8   4   6       15.24        4.86      8.38 o 
   9   4   6       23.20       26.20      7.83 o 
  -6   5   6        3.64       21.64     12.12 o 
  -5   5   6       71.58       82.49      9.61 o 
  -4   5   6      595.05      596.68     19.99 o 
  -3   5   6      389.99      391.02     12.72 o 
  -2   5   6      193.90      181.79      9.76 o 
  -1   5   6        8.86        8.09      3.20 o 
   0   5   6       65.72       49.23      5.72 o 
   1   5   6      550.06      618.53      9.63 o 
   2   5   6        0.33        0.60      1.90 o 
   3   5   6       10.46       14.45      2.48 o 
   4   5   6       32.32       42.30      3.71 o 
   5   5   6       28.46       16.61      6.83 o 
   6   5   6      396.10      368.46     13.30 o 
   7   5   6       69.55       64.32      7.60 o 
   8   5   6        4.68       10.45      5.75 o 
   9   5   6       61.33       77.72     10.47 o 
  -6   6   6       25.19       28.19     10.32 o 
  -5   6   6      334.76      312.33     22.41 o 
  -4   6   6        8.96       14.09      6.28 o 
  -3   6   6        1.15        1.76      5.26 o 
  -2   6   6        7.32        1.84      5.36 o 
  -1   6   6      507.25      531.44     14.99 o 
   0   6   6       13.44       14.85      3.38 o 
   1   6   6        4.25        3.28      2.47 o 
   2   6   6       14.93       15.29      2.60 o 
   3   6   6     1052.17     1102.94     17.84 o 
   4   6   6        2.25       10.57      3.94 o 
   5   6   6      122.73      104.73     10.81 o 
   6   6   6        9.55        6.51      4.56 o 
   7   6   6        3.89        1.69      4.74 o 
   8   6   6       46.76       53.04      7.70 o 
   9   6   6        5.55        2.43      6.00 o 
  -5   7   6       22.10       18.80      9.27 o 
  -4   7   6        0.35        0.00     17.56 o 
  -3   7   6      418.37      463.11     29.46 o 
  -2   7   6      402.89      459.34     26.91 o 
  -1   7   6        1.66        0.57      2.79 o 
   0   7   6        8.87        8.37      4.99 o 
   1   7   6        6.11        4.93      3.44 o 
   2   7   6        0.51        0.00      2.38 o 
   3   7   6     1052.37     1085.87     16.70 o 
   4   7   6        9.50        6.46      3.94 o 
   5   7   6      309.60      296.55     10.48 o 
   6   7   6      458.86      470.91     18.62 o 
   7   7   6        8.93       10.60      5.05 o 
   8   7   6       18.34       10.91      5.83 o 
   9   7   6        0.60        3.57      8.51 o 
  -5   8   6        4.53        3.54      8.78 o 
  -4   8   6       80.82      104.78     13.02 o 
  -3   8   6       88.11       70.43     10.28 o 
  -2   8   6        8.72       12.67      6.71 o 
  -1   8   6        2.75        0.00      4.38 o 
   0   8   6        0.64        0.17      4.78 o 
   1   8   6       59.26       53.17      5.99 o 
   2   8   6        2.96        0.06      2.90 o 
   3   8   6      201.60      214.33      8.32 o 
   4   8   6       40.89       46.78      5.53 o 
   5   8   6       14.62        9.66      5.81 o 
   6   8   6      102.32       99.45      8.44 o 
   7   8   6       53.89       52.16      6.15 o 
   8   8   6        0.16        1.54      7.24 o 
   9   8   6       24.20       27.88      8.31 o 
  -4   9   6       14.31        6.14      7.49 o 
  -3   9   6       22.74       35.83      9.01 o 
  -2   9   6        2.13        3.06      6.60 o 
  -1   9   6        9.58        8.02      6.45 o 
   0   9   6      273.25      267.80     17.25 o 
   1   9   6       33.72       26.28      5.72 o 
   2   9   6       28.17       37.92      4.79 o 
   3   9   6      203.23      186.64     11.25 o 
   4   9   6       26.57       18.32      4.86 o 
   5   9   6       58.91       59.78      7.48 o 
   6   9   6        1.34        0.00      4.59 o 
   7   9   6        8.33        5.59      5.50 o 
   8   9   6       85.75       86.55      9.76 o 
   9   9   6        0.01        0.00      6.41 o 
  -4  10   6        0.04        0.00      8.07 o 
  -3  10   6       35.44       28.37      9.07 o 
  -2  10   6       36.24       28.33      8.79 o 
  -1  10   6       16.43       11.37      6.98 o 
   0  10   6      153.46      142.19     31.87 o 
   1  10   6      606.39      595.94     24.37 o 
   2  10   6      161.62      166.21      9.85 o 
   3  10   6        5.01        3.14      4.02 o 
   4  10   6       86.58       76.53      7.35 o 
   5  10   6       88.46       92.31      8.80 o 
   6  10   6       68.76       66.54      8.47 o 
   7  10   6        5.54        7.43      5.36 o 
   8  10   6        7.65        2.98      6.82 o 
   9  10   6        1.13        1.21      7.69 o 
  -3  11   6        6.02       10.22      8.55 o 
  -2  11   6       15.80       20.69      9.05 o 
  -1  11   6       21.76       10.92      7.83 o 
   0  11   6       13.18       21.67      7.89 o 
   1  11   6       87.84       88.41     17.42 o 
   2  11   6       25.13       19.41      6.76 o 
   3  11   6      306.34      281.61     24.02 o 
   4  11   6       54.21       64.93      8.97 o 
   5  11   6       35.69       23.75      7.52 o 
   6  11   6        0.03        0.87      5.75 o 
   7  11   6       29.17       14.99      7.25 o 
   8  11   6        0.48        0.00      7.41 o 
  -2  12   6        1.81        0.00      7.15 o 
  -1  12   6        3.75       10.38      7.95 o 
   0  12   6       67.81       46.25     10.40 o 
   1  12   6        7.45       16.24      8.92 o 
   2  12   6       97.20      100.08     10.91 o 
   3  12   6        1.77        0.82      5.71 o 
   4  12   6       13.00        3.96      9.28 o 
   5  12   6        0.43        0.00      4.73 o 
   6  12   6       15.16       14.86      7.23 o 
   7  12   6        6.81       13.53      8.63 o 
  -1  13   6       50.81       59.76     16.57 o 
   0  13   6       26.13       38.57     11.33 o 
   1  13   6       60.55       79.50     13.15 o 
   2  13   6       15.80       10.91      6.88 o 
   3  13   6        0.38       10.96      7.99 o 
   4  13   6       21.85       29.37      8.07 o 
   5  13   6        9.40       11.17      6.43 o 
   6  13   6        7.01        5.35      7.00 o 
   7  13   6        5.83       12.12      8.92 o 
   1  14   6        5.17       19.54      9.70 o 
   2  14   6        9.00        0.00      7.69 o 
   3  14   6       39.23       33.28      8.53 o 
   4  14   6        0.71        0.00      6.31 o 
   5  14   6        8.44       11.62      6.68 o 
  -2 -10   7       37.28       33.91      7.60 o 
  -1 -10   7       35.45       36.09      8.42 o 
   0 -10   7       13.74       10.62      7.21 o 
  -4  -9   7        8.01        0.00      5.81 o 
  -3  -9   7       47.27       54.13      8.80 o 
  -2  -9   7        0.60        3.98      5.56 o 
  -1  -9   7        0.07        0.01      4.47 o 
   0  -9   7       28.57       19.81      4.84 o 
   1  -9   7        8.55        6.94      6.41 o 
   2  -9   7       50.51       51.02     10.50 o 
  -5  -8   7       49.89       63.06      9.87 o 
  -4  -8   7       96.78       99.68     12.12 o 
  -3  -8   7        2.42        1.40      5.54 o 
  -2  -8   7       27.70       22.38      6.12 o 
  -1  -8   7        8.12       12.47      5.30 o 
   0  -8   7        1.75        0.43      3.78 o 
   1  -8   7       95.07       86.77      7.96 o 
   2  -8   7        6.29        7.91      7.17 o 
   3  -8   7        8.69       17.89      7.87 o 
   4  -8   7       31.61       46.63     14.39 o 
  -6  -7   7       48.79       56.95     11.11 o 
  -5  -7   7        0.04        0.00      9.98 o 
  -4  -7   7        0.43        0.00      5.33 o 
  -3  -7   7        6.19        0.00      5.12 o 
  -2  -7   7      507.16      488.72     12.86 o 
  -1  -7   7       43.98       54.30      5.17 o 
   0  -7   7       30.81       38.98      4.97 o 
   1  -7   7       88.93       96.16      7.52 o 
   2  -7   7       46.42       49.92      8.69 o 
   3  -7   7       20.17       22.05      7.83 o 
   4  -7   7       59.91       72.99     11.08 o 
   5  -7   7       60.58       58.91     14.14 o 
  -6  -6   7        2.30        4.95      7.28 o 
  -5  -6   7        7.27        0.00      6.38 o 
  -4  -6   7       57.80       53.70      9.45 o 
  -3  -6   7      320.98      316.44     22.21 o 
  -2  -6   7       31.17       31.93      4.60 o 
  -1  -6   7        1.89        0.00      3.09 o 
   0  -6   7      367.00      347.15      9.82 o 
   1  -6   7      106.56      121.41      7.14 o 
   2  -6   7      181.92      155.80     12.30 o 
   3  -6   7       51.83       46.04      8.78 o 
   4  -6   7      153.49      152.85     13.87 o 
   5  -6   7       22.59       32.76      9.21 o 
   6  -6   7        1.71        0.00      7.69 o 
  -6  -5   7        5.49        1.86      7.15 o 
  -5  -5   7       67.45       57.50      9.71 o 
  -4  -5   7        1.53        1.02      4.83 o 
  -3  -5   7       71.82       68.40      8.23 o 
  -2  -5   7       22.80       26.88      4.88 o 
  -1  -5   7       68.72       51.89      5.02 o 
   0  -5   7       39.81       39.52      4.37 o 
   1  -5   7      176.39      172.62      7.89 o 
   2  -5   7        0.29        0.00      4.99 o 
   3  -5   7       92.73       93.11     10.04 o 
   4  -5   7       66.68       66.17      9.72 o 
   5  -5   7        5.70        5.90     10.56 o 
   6  -5   7       24.94       11.96      7.93 o 
  -7  -4   7        0.09       10.79      7.91 o 
  -6  -4   7      131.44      129.71     12.82 o 
  -5  -4   7       32.85       39.08      8.52 o 
  -4  -4   7       11.31       12.31      6.26 o 
  -3  -4   7        7.66        5.88      3.98 o 
  -2  -4   7      349.55      340.80     14.46 o 
  -1  -4   7       65.94       66.90      4.15 o 
   0  -4   7       67.18       76.60      4.70 o 
   1  -4   7       21.36       18.33      3.08 o 
   2  -4   7      349.95      358.80     10.35 o 
   3  -4   7        1.58        0.00      6.38 o 
   4  -4   7       56.61       48.52      8.20 o 
   5  -4   7      133.33      138.48     12.66 o 
   6  -4   7        0.07        8.43      9.84 o 
   7  -4   7        6.21        7.03     10.21 o 
  -7  -3   7        2.18        0.00      6.52 o 
  -6  -3   7       58.41       77.25     10.63 o 
  -5  -3   7        0.85        0.00      5.57 o 
  -4  -3   7      448.86      410.71     20.40 o 
  -3  -3   7      516.96      499.13     11.88 o 
  -2  -3   7      278.15      305.28      8.99 o 
  -1  -3   7      332.08      326.12      9.43 o 
   0  -3   7       24.71       31.14      2.84 o 
   1  -3   7      397.77      375.92      7.58 o 
   2  -3   7       15.15       15.42      3.63 o 
   3  -3   7      436.36      424.59     13.66 o 
   4  -3   7      818.67      841.31     21.50 o 
   5  -3   7      134.92      133.37     12.53 o 
   6  -3   7       39.79       37.79     11.37 o 
   7  -3   7        0.03        0.00      9.91 o 
  -7  -2   7        5.11        0.00      7.08 o 
  -6  -2   7        0.27        0.00      6.17 o 
  -5  -2   7      148.29      142.48     11.84 o 
  -4  -2   7       29.98       33.77      5.63 o 
  -3  -2   7      244.79      251.78      8.31 o 
  -2  -2   7       29.46       31.32      3.73 o 
  -1  -2   7       58.62       62.04      4.34 o 
   0  -2   7       22.04       27.15      2.67 o 
   1  -2   7      145.12      148.62      4.98 o 
   2  -2   7      814.69      846.24     15.03 o 
   3  -2   7      572.72      560.93     13.53 o 
   4  -2   7       31.58       33.95      6.96 o 
   5  -2   7       83.87      105.31     10.82 o 
   6  -2   7      124.52      143.54     13.17 o 
   7  -2   7       54.17       73.73     13.34 o 
   8  -2   7       42.98      100.84     22.38 o 
  -7  -1   7       19.38       19.13      7.04 o 
  -6  -1   7       69.66       47.53      7.74 o 
  -5  -1   7       96.16       88.19      8.67 o 
  -4  -1   7       20.37       30.41      4.89 o 
  -3  -1   7        3.70        3.39      2.92 o 
  -2  -1   7        3.43        5.51      2.23 o 
  -1  -1   7      826.57      856.00     12.33 o 
   0  -1   7        0.73        3.01      1.88 o 
   1  -1   7       12.50        9.38      1.63 o 
   2  -1   7       37.31       28.45      2.90 o 
   3  -1   7       19.62       14.95      4.27 o 
   4  -1   7      245.12      251.35     13.76 o 
   5  -1   7     1524.29     1383.37     58.42 o 
   6  -1   7       10.53        1.49      6.38 o 
   7  -1   7        0.14        0.00      6.80 o 
   8  -1   7        5.34       20.12      7.59 o 
  -7   0   7       46.08       52.31      8.59 o 
  -6   0   7       49.01       55.17     10.26 o 
  -5   0   7       15.03       32.54     16.47 o 
  -4   0   7       52.81       45.60      5.36 o 
  -3   0   7       14.23       16.15      3.15 o 
  -2   0   7     1069.84     1138.24     13.27 o 
  -1   0   7      175.37      149.29      4.04 o 
   0   0   7      336.48      363.55      6.00 o 
   1   0   7      638.26      666.45     11.93 o 
   2   0   7        6.75        1.65      1.52 o 
   3   0   7      225.36      214.85      7.05 o 
   4   0   7       95.83       94.81      7.95 o 
   5   0   7        0.54        0.00      5.21 o 
   6   0   7        2.95        0.00      4.19 o 
   7   0   7       28.18       25.93      6.28 o 
   8   0   7        8.78       13.35      8.34 o 
   9   0   7        1.23        0.00      7.28 o 
  -7   1   7        1.45        0.00      5.87 o 
  -6   1   7        5.49        0.08      8.42 o 
  -5   1   7        8.16        0.96      4.85 o 
  -4   1   7       58.56       63.27      5.63 o 
  -3   1   7       52.92       61.88      4.33 o 
  -2   1   7       58.84       68.10      6.50 o 
  -1   1   7        9.59       10.37      3.64 o 
   0   1   7       18.40       29.19      1.94 o 
   1   1   7      121.78      119.73      5.86 o 
   2   1   7     5425.10     5484.29     60.14 o 
   3   1   7      793.29      820.12     11.90 o 
   4   1   7      112.05      121.77      6.26 o 
   5   1   7      270.18      266.13     10.79 o 
   6   1   7        2.33        0.00      4.28 o 
   7   1   7       16.56       15.52      5.33 o 
   8   1   7       50.30       58.02     11.80 o 
   9   1   7        6.95        4.08      7.21 o 
  -7   2   7        0.46        0.00      5.71 o 
  -6   2   7       11.89        3.98      5.54 o 
  -5   2   7      163.45      151.77     11.71 o 
  -4   2   7       36.20       38.55      5.53 o 
  -3   2   7       50.48       61.27      4.43 o 
  -2   2   7       28.69       32.51      5.83 o 
  -1   2   7     1126.90     1148.88     27.56 o 
   0   2   7      256.99      249.79      7.64 o 
   1   2   7      416.04      415.39      6.37 o 
   2   2   7      121.52      129.61      3.97 o 
   3   2   7        1.30        2.85      1.90 o 
   4   2   7      344.78      325.66      9.03 o 
   5   2   7      612.19      595.38     15.37 o 
   6   2   7       26.14       38.38      5.79 o 
   7   2   7       27.84       36.24      8.42 o 
   8   2   7       66.70       60.03      8.20 o 
   9   2   7        9.67        9.46      9.77 o 
  -6   3   7        0.99        1.19      6.39 o 
  -5   3   7       80.43       99.17     10.07 o 
  -4   3   7       10.95        7.18      4.49 o 
  -3   3   7        9.21        8.11      3.85 o 
  -2   3   7      953.34     1006.56     16.41 o 
  -1   3   7      398.00      388.16      8.97 o 
   0   3   7        0.01        1.85      1.45 o 
   1   3   7       58.58       55.87      3.10 o 
   2   3   7      226.49      232.40      4.30 o 
   3   3   7      423.16      432.67      8.15 o 
   4   3   7       59.64       59.06      4.31 o 
   5   3   7        8.48        8.87      3.76 o 
   6   3   7        4.32        4.31      4.11 o 
   7   3   7       47.17       66.81      7.64 o 
   8   3   7        4.27        1.39      5.18 o 
   9   3   7        2.05        8.99      9.49 o 
  -6   4   7        0.01        0.00      5.94 o 
  -5   4   7        0.13        9.22      6.08 o 
  -4   4   7      158.43      172.77      9.68 o 
  -3   4   7       59.16       52.95      5.94 o 
  -2   4   7       11.04        6.21      3.02 o 
  -1   4   7       31.75       38.31      5.62 o 
   0   4   7        0.34        0.00      2.00 o 
   1   4   7      336.04      348.15      9.39 o 
   2   4   7     1910.40     1944.71     22.44 o 
   3   4   7       66.16       69.88      3.32 o 
   4   4   7       12.15       13.41      2.77 o 
   5   4   7      364.82      327.29     22.08 o 
   6   4   7       26.51       22.34      5.33 o 
   7   4   7        0.17        2.58      4.49 o 
   8   4   7        2.89        0.00      5.19 o 
   9   4   7       22.81       23.62      8.77 o 
  -6   5   7       10.80        9.59      6.78 o 
  -5   5   7      189.11      196.96     13.64 o 
  -4   5   7       12.16       11.37      5.86 o 
  -3   5   7       41.85       41.44      5.88 o 
  -2   5   7       13.53       11.23      4.15 o 
  -1   5   7       57.24       54.41      5.44 o 
   0   5   7       14.16        2.74      2.40 o 
   1   5   7      299.15      339.11     13.45 o 
   2   5   7      171.02      182.63      5.09 o 
   3   5   7      134.54      145.11      5.31 o 
   4   5   7       50.94       55.11      3.84 o 
   5   5   7       18.58       18.80      4.14 o 
   6   5   7      253.22      260.54     15.70 o 
   7   5   7       26.67       23.65      6.30 o 
   8   5   7       45.83       29.34      6.75 o 
   9   5   7        0.74        1.66      6.65 o 
  -6   6   7        0.15        0.00      9.21 o 
  -5   6   7        2.52        1.74      6.26 o 
  -4   6   7        2.70        4.56      6.12 o 
  -3   6   7       22.88       21.58     12.16 o 
  -2   6   7      307.70      310.85     11.75 o 
  -1   6   7       79.85       80.35      6.50 o 
   0   6   7        4.78        4.18      3.07 o 
   1   6   7        1.32        0.79      3.18 o 
   2   6   7       17.18       16.43      2.66 o 
   3   6   7        9.90       16.71      3.53 o 
   4   6   7        8.07       11.68      4.17 o 
   5   6   7       29.62       25.62      3.33 o 
   6   6   7      100.93      107.34      7.57 o 
   7   6   7      231.53      248.02     12.92 o 
   8   6   7        3.27        7.31      5.42 o 
   9   6   7       10.67       14.45      7.89 o 
  -5   7   7       26.72       25.70     16.57 o 
  -4   7   7        1.08        0.00      6.00 o 
  -3   7   7       50.08       52.01     19.12 o 
  -2   7   7       23.78       23.91      5.66 o 
  -1   7   7       12.00       10.31      4.61 o 
   0   7   7      136.56      148.15      8.55 o 
   1   7   7        0.03        0.17      2.20 o 
   2   7   7        1.91        4.05      3.25 o 
   3   7   7       99.69       94.30      5.24 o 
   4   7   7      196.07      199.65     12.30 o 
   5   7   7      422.16      413.31     11.92 o 
   6   7   7        6.52        6.28      4.29 o 
   7   7   7       24.93       34.40      5.59 o 
   8   7   7       15.70       17.39      7.08 o 
   9   7   7       71.94       63.89     11.42 o 
  -5   8   7       14.29        3.85      8.36 o 
  -4   8   7       61.46       73.92     14.82 o 
  -3   8   7       96.70       74.75     10.48 o 
  -2   8   7       51.29       51.32      8.35 o 
  -1   8   7        0.02        2.71      5.20 o 
   0   8   7        5.31        4.45      3.38 o 
   1   8   7       61.36       65.90      5.67 o 
   2   8   7       54.84       57.90      4.81 o 
   3   8   7       32.21       30.71      3.31 o 
   4   8   7       59.82       60.46      6.59 o 
   5   8   7       90.19       99.29      7.17 o 
   6   8   7       33.05       31.62      5.30 o 
   7   8   7       38.10       39.35      5.86 o 
   8   8   7       21.46       23.82      6.17 o 
   9   8   7        4.07        3.39      7.01 o 
  -4   9   7       14.80        2.75      6.37 o 
  -3   9   7        4.68        4.09      6.98 o 
  -2   9   7        0.00        0.00      5.81 o 
  -1   9   7      278.70      301.56     18.61 o 
   0   9   7      323.50      305.95     16.94 o 
   1   9   7      179.44      151.45     12.91 o 
   2   9   7        1.27        0.00      3.52 o 
   3   9   7       11.29        9.65      3.13 o 
   4   9   7        0.01        0.00      3.97 o 
   5   9   7      142.79      135.82     11.29 o 
   6   9   7      295.62      287.25     15.29 o 
   7   9   7       46.16       59.57      9.23 o 
   8   9   7       40.96       49.14     13.18 o 
   9   9   7       15.07       17.06      7.96 o 
  -3  10   7        0.87        0.00      7.36 o 
  -2  10   7       14.14       22.90     12.46 o 
  -1  10   7       11.80       16.34      7.35 o 
   0  10   7        6.58       16.50      6.91 o 
   1  10   7       22.33       14.88      7.06 o 
   2  10   7       20.47       16.58      8.58 o 
   3  10   7      157.95      181.68     10.20 o 
   4  10   7      130.29      121.31      9.36 o 
   5  10   7       92.02       89.85     16.74 o 
   6  10   7       23.03       23.67      6.96 o 
   7  10   7       13.32       29.43      7.56 o 
   8  10   7       14.45       27.17      7.83 o 
  -3  11   7        0.08        6.78     14.87 o 
  -2  11   7       21.05       21.81      8.87 o 
  -1  11   7        4.51       14.08      7.82 o 
   0  11   7        4.99        0.00      5.99 o 
   1  11   7        2.28        3.55     11.75 o 
   2  11   7       13.88       14.19      5.99 o 
   3  11   7       31.98       42.30      8.17 o 
   4  11   7       51.27       42.94      7.66 o 
   5  11   7        0.16        0.00      5.43 o 
   6  11   7       21.13        6.47      6.11 o 
   7  11   7        4.55        6.27      6.57 o 
   8  11   7        0.04        3.29      6.92 o 
  -2  12   7        2.63        0.53      7.71 o 
  -1  12   7        5.07       12.96      8.92 o 
   0  12   7       80.70       97.29     24.50 o 
   1  12   7       67.68       74.19     22.80 o 
   2  12   7        1.30        0.00      6.18 o 
   3  12   7       68.28       60.56      9.14 o 
   4  12   7       81.30       96.54     10.74 o 
   5  12   7       23.60       26.51      6.47 o 
   6  12   7       17.72       14.35      6.76 o 
   7  12   7        0.65        0.00      6.10 o 
   0  13   7        4.89       22.78      9.64 o 
   1  13   7        3.97        8.06      7.96 o 
   2  13   7        1.59        0.00      8.92 o 
   3  13   7       14.27        1.30      6.34 o 
   4  13   7       37.29       26.41      7.91 o 
   5  13   7        7.40        9.33      6.05 o 
   6  13   7       44.78       42.13      8.93 o 
   7  13   7        5.59        9.08      7.52 o 
   1  14   7       22.80       23.59     10.11 o 
   2  14   7        0.53        0.00      7.74 o 
   3  14   7        0.48       10.98      7.28 o 
   4  14   7        0.14        0.00      6.08 o 
   5  14   7        0.63        0.00      5.61 o 
  -2  -9   8        0.09        7.13      6.37 o 
  -1  -9   8        5.29        4.11      6.95 o 
   0  -9   8        4.99        9.05      6.63 o 
   1  -9   8       13.22       21.95      6.52 o 
  -4  -8   8        2.08        0.00      5.79 o 
  -3  -8   8       14.55       10.46      6.04 o 
  -2  -8   8        1.66        0.00      4.88 o 
  -1  -8   8        0.32        0.00      4.47 o 
   0  -8   8        2.65        3.28      4.10 o 
   1  -8   8       61.10       65.45      8.56 o 
   2  -8   8       29.21       19.82      8.63 o 
   3  -8   8       19.58       17.64      8.51 o 
  -5  -7   8        0.75        3.46      6.90 o 
  -4  -7   8        0.11        0.00      5.37 o 
  -3  -7   8       20.37       17.68      6.02 o 
  -2  -7   8       40.92       41.20      6.54 o 
  -1  -7   8        0.36        0.00      3.93 o 
   0  -7   8       24.97       21.40      4.49 o 
   1  -7   8        8.13        6.85      4.48 o 
   2  -7   8        7.32        0.00      5.68 o 
   3  -7   8       19.23       28.99     14.40 o 
   4  -7   8      118.58      131.90     15.44 o 
  -5  -6   8       39.72       42.46      8.61 o 
  -4  -6   8        0.31        0.00      5.02 o 
  -3  -6   8       14.06        7.21      5.16 o 
  -2  -6   8       42.60       43.15      6.18 o 
  -1  -6   8        1.46        0.00      3.90 o 
   0  -6   8      103.80      114.32      6.58 o 
   1  -6   8        0.95        0.00      3.43 o 
   2  -6   8      177.49      187.54     17.25 o 
   3  -6   8      122.27      124.16     11.83 o 
   4  -6   8       39.41       26.09      8.56 o 
   5  -6   8       23.82       33.19      9.18 o 
  -6  -5   8       12.33       12.34     12.18 o 
  -5  -5   8       53.98       51.54     10.61 o 
  -4  -5   8       12.07       10.51      5.35 o 
  -3  -5   8        2.08        1.51      4.82 o 
  -2  -5   8        3.49        0.00      4.15 o 
  -1  -5   8       26.20       18.71      4.63 o 
   0  -5   8      168.89      168.52      7.43 o 
   1  -5   8      606.47      622.97     12.94 o 
   2  -5   8       13.73       15.58      5.14 o 
   3  -5   8        2.66        6.55      8.94 o 
   4  -5   8       43.29       35.53     13.85 o 
   5  -5   8        1.20        6.60      6.91 o 
   6  -5   8        6.62       14.53      8.37 o 
  -6  -4   8       23.73       30.14      8.54 o 
  -5  -4   8        5.18        0.00      6.23 o 
  -4  -4   8       20.23       15.41      5.37 o 
  -3  -4   8        7.28        4.13      4.49 o 
  -2  -4   8       35.13       33.38      5.52 o 
  -1  -4   8      245.20      244.26      8.74 o 
   0  -4   8      203.00      186.50      7.29 o 
   1  -4   8       23.59       25.98      3.99 o 
   2  -4   8      350.66      374.45     14.33 o 
   3  -4   8      434.54      477.90     17.77 o 
   4  -4   8      340.23      318.48     17.55 o 
   5  -4   8       26.76       17.97      7.53 o 
   6  -4   8        1.08        6.45      7.21 o 
   7  -4   8        8.02       17.09     12.26 o 
  -6  -3   8       20.22       19.56     12.61 o 
  -5  -3   8       11.32       23.77      7.35 o 
  -4  -3   8       20.78       31.62      6.72 o 
  -3  -3   8      162.57      169.95      9.82 o 
  -2  -3   8      121.62      119.81      6.76 o 
  -1  -3   8        5.34        7.67      3.39 o 
   0  -3   8        0.14        2.75      2.44 o 
   1  -3   8      262.54      267.42      8.27 o 
   2  -3   8      212.84      209.88      9.50 o 
   3  -3   8       27.82       35.63      7.03 o 
   4  -3   8      301.00      301.94     20.50 o 
   5  -3   8       70.04       64.04      9.74 o 
   6  -3   8        1.59        6.85      8.78 o 
   7  -3   8        1.78        0.00     20.39 o 
  -6  -2   8       20.77       13.81      7.44 o 
  -5  -2   8       47.21       50.81     10.31 o 
  -4  -2   8       28.29       34.59      9.36 o 
  -3  -2   8       56.17       62.20      5.15 o 
  -2  -2   8       71.04       67.44      5.94 o 
  -1  -2   8       44.02       46.66      4.17 o 
   0  -2   8      257.61      244.79      7.07 o 
   1  -2   8      517.42      512.55     10.89 o 
   2  -2   8       24.62       30.21      4.01 o 
   3  -2   8      294.51      270.29     10.08 o 
   4  -2   8       21.08       20.87      5.62 o 
   5  -2   8        4.01       14.51      8.51 o 
   6  -2   8      144.22      107.24     14.76 o 
   7  -2   8       39.48       35.39     11.71 o 
   8  -2   8        0.52       25.21     16.43 o 
  -6  -1   8      143.33      158.57     11.60 o 
  -5  -1   8        0.47        0.00      5.11 o 
  -4  -1   8        0.00        0.00      3.61 o 
  -3  -1   8       12.43       13.32      4.86 o 
  -2  -1   8       80.50       82.31      4.11 o 
  -1  -1   8      762.46      786.16     12.01 o 
   0  -1   8      165.01      153.21      5.90 o 
   1  -1   8       13.40       14.88      2.11 o 
   2  -1   8      454.90      466.54     11.00 o 
   3  -1   8      236.44      229.69      8.94 o 
   4  -1   8      105.94      104.36     16.99 o 
   5  -1   8        4.24        2.77      6.25 o 
   6  -1   8      283.35      273.32     20.78 o 
   7  -1   8      192.61      183.76     18.98 o 
   8  -1   8        0.30        8.99     11.93 o 
  -6   0   8       29.56       24.31      7.02 o 
  -5   0   8        1.57        0.00      5.97 o 
  -4   0   8      147.44      151.09      7.90 o 
  -3   0   8      126.56      135.48      8.76 o 
  -2   0   8       28.49       31.51      2.58 o 
  -1   0   8       87.34       86.26      3.29 o 
   0   0   8       81.08       84.22      5.74 o 
   1   0   8      365.82      430.72      9.66 o 
   2   0   8       70.83       77.05      4.23 o 
   3   0   8       57.35       52.65      4.56 o 
   4   0   8       32.98       32.52      5.64 o 
   5   0   8      169.70      180.37      9.88 o 
   6   0   8      172.53      202.08     11.42 o 
   7   0   8       13.17       13.73      6.28 o 
   8   0   8        0.40        4.05      6.31 o 
  -6   1   8        1.10        0.00      5.25 o 
  -5   1   8       84.73      105.87      8.94 o 
  -4   1   8        6.14        7.22      3.87 o 
  -3   1   8      144.80      136.36      6.59 o 
  -2   1   8        5.16        0.36      7.23 o 
  -1   1   8      336.60      337.86     11.44 o 
   0   1   8      926.53      912.65     11.46 o 
   1   1   8       37.89       44.42      3.53 o 
   2   1   8       76.42       95.62      3.61 o 
   3   1   8       73.57       86.48      5.89 o 
   4   1   8      109.46      102.70      5.76 o 
   5   1   8       14.65       51.83     14.73 o 
   6   1   8      104.21      107.45      8.44 o 
   7   1   8       53.81       63.90      8.61 o 
   8   1   8      175.42      176.16     20.10 o 
   9   1   8       28.70       23.71      9.15 o 
  -6   2   8       20.20       30.68      7.06 o 
  -5   2   8       65.64       53.50      7.44 o 
  -4   2   8        2.33        0.00      3.63 o 
  -3   2   8        5.82        5.06      3.93 o 
  -2   2   8       17.70       17.87      7.69 o 
  -1   2   8      368.67      321.25     14.98 o 
   0   2   8      184.10      172.28      4.89 o 
   1   2   8      170.73      147.02      4.18 o 
   2   2   8      122.20      128.60      4.51 o 
   3   2   8        7.53        4.85      2.84 o 
   4   2   8       32.20       36.50      4.00 o 
   5   2   8      135.75      133.14      7.87 o 
   6   2   8      288.22      299.86     13.86 o 
   7   2   8       95.21       85.72      8.14 o 
   8   2   8        4.44        3.29      5.87 o 
   9   2   8        1.94        4.41      6.91 o 
  -6   3   8        2.43        0.02      5.63 o 
  -5   3   8       31.21       18.45      6.61 o 
  -4   3   8       40.99       48.25      6.66 o 
  -3   3   8        7.52        6.91      7.52 o 
  -2   3   8        0.19        3.66      2.29 o 
  -1   3   8      114.21      151.55     13.23 o 
   0   3   8       48.30       53.70      2.74 o 
   1   3   8      201.28      216.10      5.93 o 
   2   3   8      125.77      120.34      5.13 o 
   3   3   8      711.48      674.33     17.14 o 
   4   3   8       15.81       14.60      2.90 o 
   5   3   8      859.24      885.37     19.56 o 
   6   3   8      335.32      324.50     16.35 o 
   7   3   8        0.05        0.00      4.62 o 
   8   3   8        0.79        0.00      7.76 o 
   9   3   8        2.15        6.93      6.33 o 
  -6   4   8       16.78       20.49      7.63 o 
  -5   4   8       19.68       13.03      6.49 o 
  -4   4   8       14.27       13.08      5.86 o 
  -3   4   8       13.68       11.55      4.35 o 
  -2   4   8      173.45      182.41      7.86 o 
  -1   4   8      135.36      137.56      5.18 o 
   0   4   8       65.53       67.79      3.80 o 
   1   4   8        2.78        3.87      2.27 o 
   2   4   8      162.63      144.19      5.00 o 
   3   4   8      715.92      682.50     10.67 o 
   4   4   8      931.51     1011.90     15.59 o 
   5   4   8        0.01        0.00      3.39 o 
   6   4   8        0.00        0.00      5.40 o 
   7   4   8      292.86      312.54     16.35 o 
   8   4   8      202.80      226.75     14.98 o 
   9   4   8        1.10        8.87      6.72 o 
  -6   5   8        1.38        2.60      7.09 o 
  -5   5   8       56.29       66.34      9.14 o 
  -4   5   8        0.01        6.07      5.86 o 
  -3   5   8        2.47        3.53      4.37 o 
  -2   5   8      124.60      116.53      7.50 o 
  -1   5   8      223.06      225.09      6.47 o 
   0   5   8      130.75      123.60      5.98 o 
   1   5   8      496.56      524.05     11.30 o 
   2   5   8        1.31        5.63      1.87 o 
   3   5   8       18.19       14.70      2.54 o 
   4   5   8        7.57        5.64      2.33 o 
   5   5   8      334.86      337.46     10.66 o 
   6   5   8      250.15      262.02     10.83 o 
   7   5   8        0.04        0.66      4.46 o 
   8   5   8       27.16       32.43      7.38 o 
   9   5   8        1.65        1.43      6.06 o 
  -5   6   8        9.79        6.50      6.45 o 
  -4   6   8        0.00        0.00      5.49 o 
  -3   6   8        7.51        3.31      5.26 o 
  -2   6   8        1.46       11.21      4.74 o 
  -1   6   8      215.69      210.50      8.52 o 
   0   6   8       58.18       62.30      5.62 o 
   1   6   8       44.49       46.22      4.86 o 
   2   6   8        0.38        2.28      2.70 o 
   3   6   8       27.31       27.13      3.96 o 
   4   6   8      383.70      368.63      8.62 o 
   5   6   8      617.03      607.70     12.47 o 
   6   6   8      108.55       92.51      5.92 o 
   7   6   8        1.49        0.00      4.36 o 
   8   6   8        6.90       15.69      6.78 o 
   9   6   8       11.46        7.02      6.79 o 
  -5   7   8        9.12        0.00     11.19 o 
  -4   7   8        0.00        0.00      6.01 o 
  -3   7   8       24.01       30.30      8.57 o 
  -2   7   8      465.44      421.37     35.36 o 
  -1   7   8       84.65       70.31      6.95 o 
   0   7   8        0.55        0.00      3.70 o 
   1   7   8        3.19        1.94      3.84 o 
   2   7   8      133.01      133.83      8.42 o 
   3   7   8       11.32        6.28      3.28 o 
   4   7   8        1.79        0.60      3.44 o 
   5   7   8        3.42        0.48      3.62 o 
   6   7   8        3.26        3.63      4.06 o 
   7   7   8      189.90      206.19     17.58 o 
   8   7   8       24.33       40.23      7.12 o 
   9   7   8        7.97        6.78      6.92 o 
  -4   8   8        0.02        0.00      5.50 o 
  -3   8   8       74.01       66.75      8.52 o 
  -2   8   8        0.00        0.00      5.28 o 
  -1   8   8        6.13        7.32      6.80 o 
   0   8   8      203.46      221.06     11.85 o 
   1   8   8      163.29      170.17     10.48 o 
   2   8   8        2.37        0.00      4.62 o 
   3   8   8        3.71        6.16      2.85 o 
   4   8   8      116.62      124.50      8.58 o 
   5   8   8      150.16      133.34      8.13 o 
   6   8   8      115.22       97.12      8.06 o 
   7   8   8        0.10        2.74      4.70 o 
   8   8   8       27.61       34.01      6.75 o 
   9   8   8       10.59        0.16      6.25 o 
  -4   9   8        8.05       12.32      6.97 o 
  -3   9   8        0.11        0.00      6.29 o 
  -2   9   8       13.15        7.58     13.60 o 
  -1   9   8      229.62      196.10     14.78 o 
   0   9   8       25.35       17.68      6.69 o 
   1   9   8        1.45        0.69     10.32 o 
   2   9   8        2.57        5.30      4.77 o 
   3   9   8       45.11       44.17      4.94 o 
   4   9   8      372.53      343.33     18.73 o 
   5   9   8      156.22      165.39     12.81 o 
   6   9   8        0.63        3.36      4.96 o 
   7   9   8      131.20      152.80     10.24 o 
   8   9   8       13.17        0.30     11.48 o 
   9   9   8        3.66        0.00      6.86 o 
  -3  10   8       40.20       52.33     10.51 o 
  -2  10   8       44.67       42.15      9.64 o 
  -1  10   8       49.13       53.69      9.84 o 
   0  10   8       66.75       76.34     10.62 o 
   1  10   8       47.65       36.26      8.51 o 
   2  10   8       76.31       78.05     10.80 o 
   3  10   8       24.45       14.31      5.58 o 
   4  10   8       19.39       18.22      6.79 o 
   5  10   8        1.68        3.09      5.42 o 
   6  10   8        0.91        1.24      5.17 o 
   7  10   8       78.09       64.92      9.37 o 
   8  10   8        3.12        0.00      5.85 o 
  -2  11   8        0.13        5.56      7.51 o 
  -1  11   8       30.33       38.53      9.64 o 
   0  11   8      109.38      113.09     20.82 o 
   1  11   8        1.06        1.07      6.19 o 
   2  11   8      103.57       78.36     11.41 o 
   3  11   8       39.13       32.18      7.07 o 
   4  11   8        9.41        5.97      5.16 o 
   5  11   8        9.04       12.68      6.09 o 
   6  11   8        4.04        1.80      5.78 o 
   7  11   8        5.98        8.83      7.26 o 
   8  11   8        8.06        7.66      7.54 o 
  -1  12   8        7.24        0.00      9.06 o 
   0  12   8        0.20        3.06     10.34 o 
   1  12   8       37.75       28.49     21.53 o 
   2  12   8       31.01       42.20      9.94 o 
   3  12   8       11.40       15.69      6.25 o 
   4  12   8       15.99       13.80      8.59 o 
   5  12   8        0.01        0.00      4.95 o 
   6  12   8       22.84       31.58      8.28 o 
   7  12   8       40.81       63.45     12.62 o 
   0  13   8        8.59        6.57      8.51 o 
   1  13   8        0.04        0.00      9.63 o 
   2  13   8        3.91        0.00      7.68 o 
   3  13   8        4.09        6.14      7.12 o 
   4  13   8        6.00        9.83      7.76 o 
   5  13   8        3.55        5.90      5.79 o 
   6  13   8        0.98        0.00      5.93 o 
   2  14   8       23.57       16.62      9.45 o 
   3  14   8        6.66        4.11      6.66 o 
   4  14   8        0.06        0.00      6.31 o 
   5  14   8        0.33        4.21      6.36 o 
  -2  -8   9        3.93        4.80      5.57 o 
  -1  -8   9        6.95       15.44      5.94 o 
   0  -8   9        9.39        1.96      6.96 o 
   1  -8   9        4.14        4.86      6.66 o 
   2  -8   9        0.81        0.00      6.84 o 
  -4  -7   9        0.61        0.00      5.85 o 
  -3  -7   9       33.54       38.12      6.99 o 
  -2  -7   9        5.64        8.77      5.63 o 
  -1  -7   9        0.37        5.33      4.68 o 
   0  -7   9        4.36        6.54      4.81 o 
   1  -7   9        8.19       10.75      5.80 o 
   2  -7   9       25.85       29.98      7.20 o 
   3  -7   9       95.33      140.75     13.67 o 
  -4  -6   9       21.58       35.76      7.41 o 
  -3  -6   9        5.61        5.64      5.43 o 
  -2  -6   9        0.13        0.00      4.84 o 
  -1  -6   9       43.95       36.07      5.72 o 
   0  -6   9       28.53       22.66      5.06 o 
   1  -6   9       22.24       29.78      5.26 o 
   2  -6   9       26.08       21.56      7.48 o 
   3  -6   9        1.37       14.85      7.72 o 
   4  -6   9        0.53        2.17      7.26 o 
  -5  -5   9        0.16        2.03      6.77 o 
  -4  -5   9       23.28       24.65      6.17 o 
  -3  -5   9        0.41        1.67      4.82 o 
  -2  -5   9       41.95       35.00      5.91 o 
  -1  -5   9       21.77       11.82      5.00 o 
   0  -5   9      143.83      129.71      7.78 o 
   1  -5   9       43.66       45.07      5.50 o 
   2  -5   9       50.26       52.37      6.62 o 
   3  -5   9        0.79        1.38      5.66 o 
   4  -5   9       53.58       53.76     10.54 o 
   5  -5   9       73.20       84.20     11.45 o 
  -5  -4   9        2.15        0.00      6.71 o 
  -4  -4   9        0.26        0.00      4.73 o 
  -3  -4   9      141.62      157.41      9.40 o 
  -2  -4   9      189.78      186.73      9.71 o 
  -1  -4   9       32.73       24.32      4.92 o 
   0  -4   9        0.07        0.00      3.65 o 
   1  -4   9        1.03        0.00      2.98 o 
   2  -4   9      205.53      217.60      9.58 o 
   3  -4   9      271.41      276.63     13.26 o 
   4  -4   9        0.23        0.00      5.50 o 
   5  -4   9       43.32       43.49      9.30 o 
   6  -4   9       17.88       12.58      8.10 o 
  -6  -3   9       16.88       16.80     11.33 o 
  -5  -3   9       36.93       45.80     10.64 o 
  -4  -3   9       38.01       37.76      7.38 o 
  -3  -3   9        3.94        1.78      4.32 o 
  -2  -3   9       97.78       98.19      6.26 o 
  -1  -3   9        0.02        0.00      3.35 o 
   0  -3   9       26.73       27.35      4.13 o 
   1  -3   9       70.94       67.87      4.71 o 
   2  -3   9       52.85       51.06      5.31 o 
   3  -3   9       32.23       22.39      5.98 o 
   4  -3   9        4.33        6.40      5.84 o 
   5  -3   9        7.89       28.15      7.75 o 
   6  -3   9        0.16        0.00      7.87 o 
   7  -3   9        0.12        0.00      9.33 o 
  -6  -2   9        0.17        0.00      6.67 o 
  -5  -2   9        3.24        2.89      6.26 o 
  -4  -2   9       27.88       16.62      6.59 o 
  -3  -2   9        3.74        7.37      3.65 o 
  -2  -2   9       42.14       39.03      4.56 o 
  -1  -2   9       85.23       78.32      5.93 o 
   0  -2   9       74.12       86.17      5.12 o 
   1  -2   9        2.86        2.98      2.13 o 
   2  -2   9      203.54      192.49      8.11 o 
   3  -2   9       86.26      101.25     10.83 o 
   4  -2   9       39.42       40.15      7.26 o 
   5  -2   9        0.52        3.33      8.56 o 
   6  -2   9       53.72       81.00     13.79 o 
   7  -2   9      113.04       94.23     15.19 o 
  -6  -1   9        2.82        0.71      6.94 o 
  -5  -1   9        0.03        0.00      5.54 o 
  -4  -1   9        0.01        0.00      5.21 o 
  -3  -1   9      151.73      143.07      6.67 o 
  -2  -1   9      213.15      185.40      6.77 o 
  -1  -1   9        5.99        5.80      2.92 o 
   0  -1   9      227.32      209.24      6.40 o 
   1  -1   9       87.77       82.75      4.48 o 
   2  -1   9        0.18        3.16      3.22 o 
   3  -1   9       40.01       29.58      4.65 o 
   4  -1   9      359.10      363.75     15.05 o 
   5  -1   9      140.80      118.07     14.15 o 
   6  -1   9       41.28       52.78     11.45 o 
   7  -1   9        3.78        2.86      8.36 o 
   8  -1   9        1.37        3.92      9.27 o 
  -6   0   9        0.60        0.00      5.65 o 
  -5   0   9        1.05        3.00      5.22 o 
  -4   0   9       76.93       80.63      7.05 o 
  -3   0   9       83.19       74.98      5.52 o 
  -2   0   9        3.04        2.38      3.08 o 
  -1   0   9        7.40        6.79      2.11 o 
   0   0   9       60.30       56.12      3.33 o 
   1   0   9        9.39       12.90      4.63 o 
   2   0   9        0.39        2.43      2.64 o 
   3   0   9      110.29       99.46      7.20 o 
   4   0   9       26.33       26.56      4.13 o 
   5   0   9       85.06       89.60      7.74 o 
   6   0   9       11.00        9.42      5.69 o 
   7   0   9        0.54        4.21      5.36 o 
   8   0   9       57.89       78.64     14.62 o 
  -6   1   9        0.76        1.64      5.45 o 
  -5   1   9       71.75       66.40      9.20 o 
  -4   1   9        5.54       14.79      4.09 o 
  -3   1   9       58.32       66.75      5.07 o 
  -2   1   9       13.30        9.95      5.05 o 
  -1   1   9        7.84        0.67      5.31 o 
   0   1   9        1.18        3.18      2.02 o 
   1   1   9      493.55      522.75     10.92 o 
   2   1   9      408.09      364.04     10.53 o 
   3   1   9       39.01       40.34      4.85 o 
   4   1   9        0.02        0.69      3.89 o 
   5   1   9       27.85       27.86      5.24 o 
   6   1   9      531.44      513.62     17.25 o 
   7   1   9      462.68      511.00     18.92 o 
   8   1   9       14.59       17.46     12.91 o 
  -6   2   9        1.23        0.46      5.50 o 
  -5   2   9       33.98       29.51      6.25 o 
  -4   2   9        0.99        4.21      4.54 o 
  -3   2   9      240.37      213.37      7.75 o 
  -2   2   9      127.08      137.73     10.81 o 
  -1   2   9      850.93      835.45     19.92 o 
   0   2   9      825.53      843.34     11.96 o 
   1   2   9       24.10       25.53      3.10 o 
   2   2   9      281.32      337.77      9.71 o 
   3   2   9       77.09       96.56      7.34 o 
   4   2   9      120.66      129.17      7.09 o 
   5   2   9      232.79      230.76     13.86 o 
   6   2   9        9.76       15.86      5.74 o 
   7   2   9        4.66        1.22      5.02 o 
   8   2   9       15.89       24.97      7.27 o 
   9   2   9       23.31       18.83     11.09 o 
  -6   3   9        0.04        1.48      5.56 o 
  -5   3   9        0.55        4.89      5.08 o 
  -4   3   9       10.43        5.61      4.40 o 
  -3   3   9       13.68       17.24      4.17 o 
  -2   3   9       70.55       72.67     22.94 o 
  -1   3   9        0.65        0.00      6.53 o 
   0   3   9       19.89       21.77      4.25 o 
   1   3   9      300.59      288.45      7.84 o 
   2   3   9     1015.93      937.78     15.40 o 
   3   3   9      747.38      690.34     14.42 o 
   4   3   9      213.71      205.28      8.44 o 
   5   3   9      142.46      143.88      7.16 o 
   6   3   9        6.98        9.05      4.83 o 
   7   3   9        4.63        0.00      5.07 o 
   8   3   9       61.74       66.94     11.33 o 
   9   3   9        4.72        9.97      6.87 o 
  -5   4   9        2.71        0.00      5.70 o 
  -4   4   9       39.93       30.22      6.91 o 
  -3   4   9       35.06       39.36      5.26 o 
  -2   4   9        1.35        2.39      3.41 o 
  -1   4   9       59.42       64.14      4.60 o 
   0   4   9       28.14       36.25      3.28 o 
   1   4   9      659.05      637.88     14.50 o 
   2   4   9      900.19      891.46     19.28 o 
   3   4   9        1.15        0.00      1.78 o 
   4   4   9       55.21       50.71      3.84 o 
   5   4   9        5.30        2.78      3.26 o 
   6   4   9      402.21      412.79     14.10 o 
   7   4   9       53.94       74.40     12.20 o 
   8   4   9       42.60       45.78      9.32 o 
   9   4   9       58.36       75.11     10.32 o 
  -5   5   9       18.01       14.25      6.74 o 
  -4   5   9       66.62       79.42      9.11 o 
  -3   5   9       78.60       72.50      6.75 o 
  -2   5   9      148.64      163.28      8.42 o 
  -1   5   9      396.01      399.57      9.64 o 
   0   5   9      436.14      448.78     10.75 o 
   1   5   9        7.82        8.15      2.89 o 
   2   5   9      267.99      252.23      7.60 o 
   3   5   9       16.30        9.93      2.72 o 
   4   5   9       20.19       20.86      2.67 o 
   5   5   9      481.93      486.88     11.32 o 
   6   5   9      101.71      109.29      8.13 o 
   7   5   9        4.63        4.20      4.77 o 
   8   5   9        0.10        2.59      5.52 o 
   9   5   9       22.02        8.43      6.99 o 
  -5   6   9        4.60        7.28      6.87 o 
  -4   6   9        6.83       16.11      6.59 o 
  -3   6   9       87.52      112.08     13.10 o 
  -2   6   9      245.30      248.73      8.95 o 
  -1   6   9      172.45      164.32      7.94 o 
   0   6   9       45.12       44.03      4.91 o 
   1   6   9       20.28       21.47      4.59 o 
   2   6   9      142.06      135.96      6.15 o 
   3   6   9      276.78      281.83      8.47 o 
   4   6   9       17.51       18.23      2.96 o 
   5   6   9       14.23       11.79      3.86 o 
   6   6   9       22.56       29.42      4.45 o 
   7   6   9        4.46        2.57      5.10 o 
   8   6   9       57.68       56.58      7.96 o 
   9   6   9        4.36       15.24      7.17 o 
  -4   7   9       80.74       71.57     11.10 o 
  -3   7   9       10.98        5.03      5.04 o 
  -2   7   9        1.97        2.10      4.59 o 
  -1   7   9        0.04        0.00      4.62 o 
   0   7   9       83.92       81.73     10.58 o 
   1   7   9      326.12      328.31     13.37 o 
   2   7   9      121.81      120.76      7.37 o 
   3   7   9      463.13      460.55     14.67 o 
   4   7   9        3.38        3.28      4.05 o 
   5   7   9      112.56       93.07      7.69 o 
   6   7   9      120.82      120.48      8.73 o 
   7   7   9       44.95       53.10      7.05 o 
   8   7   9      187.78      212.12     12.59 o 
   9   7   9       31.99       47.79      8.52 o 
  -4   8   9       28.39       33.89      7.68 o 
  -3   8   9       13.90       10.04      6.07 o 
  -2   8   9       69.39       59.80      7.80 o 
  -1   8   9      117.68      102.41     10.19 o 
   0   8   9      179.79      178.01     12.60 o 
   1   8   9       16.78        9.16      4.86 o 
   2   8   9        4.13        6.39      3.15 o 
   3   8   9      217.54      210.39      8.76 o 
   4   8   9       59.93       64.49      9.63 o 
   5   8   9        7.46       14.21      4.98 o 
   6   8   9       56.25       60.45      6.97 o 
   7   8   9        6.22       16.65      5.25 o 
   8   8   9       16.52       19.36      6.00 o 
   9   8   9        0.10        4.36     11.06 o 
  -3   9   9        2.12        0.00      5.19 o 
  -2   9   9        7.58       10.67      8.07 o 
  -1   9   9       91.22       71.82     10.34 o 
   0   9   9       23.76       23.21     14.02 o 
   1   9   9       15.05       14.71      8.78 o 
   2   9   9        3.91        3.38      5.58 o 
   3   9   9        0.01        4.77      4.55 o 
   4   9   9      123.01      136.82     10.65 o 
   5   9   9       43.26       34.22      6.82 o 
   6   9   9        0.03        0.00      7.92 o 
   7   9   9        0.05        0.00      5.10 o 
   8   9   9       25.36       24.68      7.58 o 
   9   9   9        3.62        4.18      7.71 o 
  -3  10   9        1.38        0.00      5.89 o 
  -2  10   9        0.08        0.00      5.91 o 
  -1  10   9        0.23        0.00      7.51 o 
   0  10   9       47.39       59.79     12.75 o 
   1  10   9       91.42       94.01     22.80 o 
   2  10   9       45.83       32.30     14.02 o 
   3  10   9      515.11      554.02     18.78 o 
   4  10   9        0.48        1.81      5.81 o 
   5  10   9       25.55       26.42      6.67 o 
   6  10   9       25.26       25.28      7.00 o 
   7  10   9        8.46        8.91      6.27 o 
   8  10   9       35.15       50.17      9.12 o 
  -2  11   9        6.15        7.27      7.51 o 
  -1  11   9        9.36       10.35      7.89 o 
   0  11   9        3.66        3.85      6.91 o 
   1  11   9      253.21      251.77     18.91 o 
   2  11   9       64.19       66.05     23.37 o 
   3  11   9       40.80       39.47      9.50 o 
   4  11   9       19.44       28.42      6.14 o 
   5  11   9       17.09       16.34      7.90 o 
   6  11   9       64.17       70.11      9.72 o 
   7  11   9        7.81       11.69      6.95 o 
   8  11   9       32.04       32.09      8.61 o 
  -1  12   9        1.67        0.74      7.26 o 
   0  12   9      104.08      116.36     14.07 o 
   1  12   9       12.49       21.01     10.90 o 
   2  12   9       11.69       20.11      8.61 o 
   3  12   9       14.90        8.98      6.00 o 
   4  12   9       56.05       50.36      9.53 o 
   5  12   9        5.63        5.39      6.37 o 
   6  12   9        0.34        4.75      6.61 o 
   7  12   9        6.46        1.09      6.59 o 
   0  13   9       21.13       16.23      9.15 o 
   1  13   9        0.22        0.17      7.82 o 
   2  13   9       72.98       54.38     11.77 o 
   3  13   9      183.95      164.30     29.60 o 
   4  13   9        6.74       14.16      7.05 o 
   5  13   9        2.26        2.25      5.95 o 
   6  13   9        0.10        0.00      6.61 o 
   3  14   9        4.52        9.24      8.36 o 
   4  14   9       32.96       57.02      9.88 o 
  -2  -7  10        7.06       10.04      5.98 o 
  -1  -7  10       15.57       19.84      7.45 o 
   0  -7  10       23.03       39.47      7.15 o 
   1  -7  10       42.05       30.77      7.09 o 
   2  -7  10        0.51        0.00      6.83 o 
  -3  -6  10        0.01        0.00      5.09 o 
  -2  -6  10        5.54        5.33      5.28 o 
  -1  -6  10       86.69       82.20      8.11 o 
   0  -6  10        1.05        1.80      5.37 o 
   1  -6  10        7.28        3.15      5.89 o 
   2  -6  10        7.01        9.32      7.06 o 
   3  -6  10        3.16        2.42      6.14 o 
   4  -6  10        2.38        0.00      6.95 o 
  -4  -5  10        9.66        6.31      6.35 o 
  -3  -5  10       17.40       21.80      5.98 o 
  -2  -5  10       68.82       56.37      6.95 o 
  -1  -5  10        1.84        0.10      4.74 o 
   0  -5  10       41.86       55.55      6.06 o 
   1  -5  10       11.18       13.67      5.48 o 
   2  -5  10       17.62       11.61      6.50 o 
   3  -5  10       14.96       14.39      7.89 o 
   4  -5  10       65.42       82.17     13.55 o 
   5  -5  10       18.87       17.13     11.18 o 
  -5  -4  10       19.46       26.19      8.47 o 
  -4  -4  10        8.62        0.91      5.25 o 
  -3  -4  10       25.66       14.96      5.53 o 
  -2  -4  10        0.00        4.62      5.46 o 
  -1  -4  10      106.54      121.19      9.27 o 
   0  -4  10       23.15       25.87      5.66 o 
   1  -4  10        3.15        0.00      4.96 o 
   2  -4  10        3.54        6.60      4.47 o 
   3  -4  10       49.80       52.86      7.43 o 
   4  -4  10      163.05      170.37     17.39 o 
   5  -4  10        2.67        0.00      6.69 o 
  -5  -3  10        6.07        0.71      7.18 o 
  -4  -3  10        0.49        0.00      6.70 o 
  -3  -3  10        3.90        0.00      4.21 o 
  -2  -3  10        0.01        4.83      4.22 o 
  -1  -3  10       62.89       63.57      7.41 o 
   0  -3  10       35.15       51.05      5.11 o 
   1  -3  10        7.83        4.63      4.58 o 
   2  -3  10       56.28       65.10      6.27 o 
   3  -3  10       39.97       48.35      5.99 o 
   4  -3  10        1.41        0.00      4.99 o 
   5  -3  10       12.41        0.00      6.57 o 
   6  -3  10       12.00       13.67      8.14 o 
  -5  -2  10       12.59       19.06      7.22 o 
  -4  -2  10        0.45        0.00      5.89 o 
  -3  -2  10       10.17        7.70      5.36 o 
  -2  -2  10      134.79      123.99      7.65 o 
  -1  -2  10        2.70        4.27      3.35 o 
   0  -2  10      570.77      558.29     11.55 o 
   1  -2  10      337.61      301.11     10.01 o 
   2  -2  10       16.32       20.41      5.01 o 
   3  -2  10        5.41        0.00      3.60 o 
   4  -2  10        0.52        0.00      4.84 o 
   5  -2  10      404.73      444.28     19.15 o 
   6  -2  10       54.01       65.39     10.34 o 
   7  -2  10        0.18        0.00      8.84 o 
  -5  -1  10      107.91      128.43     21.80 o 
  -4  -1  10       27.87       20.98      6.60 o 
  -3  -1  10        6.32        5.77      3.86 o 
  -2  -1  10       95.26      127.10      6.17 o 
  -1  -1  10      763.01      773.80     14.13 o 
   0  -1  10        0.24        0.27      2.91 o 
   1  -1  10       15.11       19.10      3.79 o 
   2  -1  10      164.79      153.81      7.33 o 
   3  -1  10      178.84      155.40      8.52 o 
   4  -1  10      246.08      243.04     15.91 o 
   5  -1  10       82.04       71.45      9.32 o 
   6  -1  10        0.47        9.44      8.85 o 
   7  -1  10       10.24        5.10      9.19 o 
  -5   0  10       27.57       41.98      9.32 o 
  -4   0  10       33.82       20.93      6.51 o 
  -3   0  10       32.95       31.41      4.39 o 
  -2   0  10        0.00        1.71      2.57 o 
  -1   0  10        1.50        2.28      2.64 o 
   0   0  10      255.32      247.31      8.45 o 
   1   0  10      299.34      286.32      9.00 o 
   2   0  10      362.34      380.59     11.57 o 
   3   0  10        2.43        0.24      4.20 o 
   4   0  10        2.01        0.11      4.19 o 
   5   0  10       60.73       67.17     11.37 o 
   6   0  10      221.18      194.29     27.33 o 
   7   0  10       78.13       98.58     15.04 o 
   8   0  10        5.62       13.60     10.75 o 
  -5   1  10       13.65       26.33      7.89 o 
  -4   1  10       90.13      107.99     14.85 o 
  -3   1  10       57.05       69.96      5.04 o 
  -2   1  10       44.75       21.34      7.02 o 
  -1   1  10      105.85      117.13      5.57 o 
   0   1  10      520.33      496.73      9.50 o 
   1   1  10      238.16      240.52      7.79 o 
   2   1  10      110.31      101.84      6.59 o 
   3   1  10       82.45       88.99      5.96 o 
   4   1  10       35.13       50.00      7.64 o 
   5   1  10      315.93      349.92     18.20 o 
   6   1  10       13.20       18.70      8.57 o 
   7   1  10       43.88       49.86     13.45 o 
   8   1  10       25.17       39.78     12.17 o 
  -5   2  10       26.34       28.81      6.46 o 
  -4   2  10        6.21        6.10      3.93 o 
  -3   2  10        6.14        0.00      3.06 o 
  -2   2  10      457.05      500.47     18.25 o 
  -1   2  10      987.20      985.28     22.82 o 
   0   2  10        7.55       10.95      2.25 o 
   1   2  10        2.65        4.16      2.72 o 
   2   2  10      413.60      410.82     11.02 o 
   3   2  10      164.51      179.34      8.06 o 
   4   2  10       49.27       73.24     12.44 o 
   5   2  10      108.72      100.73     10.38 o 
   6   2  10        3.13        3.91      7.46 o 
   7   2  10        0.11        6.14      8.44 o 
   8   2  10        7.90       11.36      9.68 o 
  -5   3  10       12.54       24.22      6.23 o 
  -4   3  10       20.22       14.15      5.21 o 
  -3   3  10       39.19       44.02      6.89 o 
  -2   3  10       38.86       24.37     11.05 o 
  -1   3  10        7.42        8.44     12.60 o 
   0   3  10     1329.60     1304.61     21.84 o 
   1   3  10     1440.44     1402.48     19.48 o 
   2   3  10      893.83      881.00     16.40 o 
   3   3  10      120.10      109.59      6.27 o 
   4   3  10       76.59       80.72      7.11 o 
   5   3  10        1.13        9.04      5.19 o 
   6   3  10        6.04        5.18      6.28 o 
   7   3  10       34.15       29.80     21.67 o 
   8   3  10        6.05       16.13      9.92 o 
  -5   4  10        0.79        6.38      6.15 o 
  -4   4  10        0.01        2.35      5.58 o 
  -3   4  10       21.96       14.46      4.25 o 
  -2   4  10       75.76       59.80      7.81 o 
  -1   4  10      771.27      721.19     15.18 o 
   0   4  10      482.99      486.42     10.07 o 
   1   4  10       39.51       29.62      3.75 o 
   2   4  10     1000.22      932.79     16.87 o 
   3   4  10       97.10       86.59      5.26 o 
   4   4  10      189.42      173.49      8.78 o 
   5   4  10      143.69      150.09      8.04 o 
   6   4  10       25.40       17.08      4.79 o 
   7   4  10       54.99       68.62      7.72 o 
   8   4  10       16.86       12.09      8.90 o 
   9   4  10       12.03       12.49     10.21 o 
  -5   5  10        5.05       12.24      6.92 o 
  -4   5  10       67.43       73.00     11.70 o 
  -3   5  10       21.77       29.96      5.79 o 
  -2   5  10      275.06      287.39     10.43 o 
  -1   5  10      116.33      120.53      6.53 o 
   0   5  10      183.89      202.64      8.18 o 
   1   5  10       49.89       62.97      4.50 o 
   2   5  10      194.39      209.89      7.33 o 
   3   5  10       34.17       22.94      6.67 o 
   4   5  10       39.45       32.02      3.20 o 
   5   5  10      108.44      105.46      7.06 o 
   6   5  10       48.25       37.59      4.97 o 
   7   5  10       12.93       11.94      7.32 o 
   8   5  10        0.78        4.62      5.11 o 
   9   5  10        7.79        6.76      9.96 o 
  -4   6  10        8.03       23.24      7.15 o 
  -3   6  10       76.16       66.17      8.45 o 
  -2   6  10       29.96       26.81      4.30 o 
  -1   6  10       14.92        3.30      3.56 o 
   0   6  10      341.21      335.01     10.26 o 
   1   6  10        4.40        3.08      3.27 o 
   2   6  10       24.39       25.26      4.03 o 
   3   6  10      181.57      180.65      8.59 o 
   4   6  10      132.05      153.62      7.36 o 
   5   6  10      124.52      129.83      7.11 o 
   6   6  10      183.91      192.46      8.91 o 
   7   6  10        0.01        0.00      4.27 o 
   8   6  10       29.71       41.52      7.09 o 
   9   6  10       46.47       58.27     11.30 o 
  -4   7  10       12.82       13.50      7.04 o 
  -3   7  10       92.64       96.49      8.43 o 
  -2   7  10        0.00        0.00      6.34 o 
  -1   7  10      674.96      652.80     15.91 o 
   0   7  10      366.03      341.73     11.17 o 
   1   7  10       20.52       23.76      4.74 o 
   2   7  10      468.49      459.16     10.85 o 
   3   7  10       56.36       59.71      8.70 o 
   4   7  10        4.63        2.71      4.37 o 
   5   7  10        5.81        6.30      3.82 o 
   6   7  10       88.19       96.02      7.93 o 
   7   7  10      120.30      117.82      9.65 o 
   8   7  10       54.68       50.61      7.65 o 
   9   7  10        7.68       12.00      7.24 o 
  -3   8  10        3.34        0.00      6.07 o 
  -2   8  10       21.31       24.02      6.06 o 
  -1   8  10       14.75       24.88     12.67 o 
   0   8  10      112.77      114.55      9.12 o 
   1   8  10        0.24        0.00      4.45 o 
   2   8  10       64.29       55.79      8.48 o 
   3   8  10      233.76      212.09     12.71 o 
   4   8  10      138.37      138.83     10.29 o 
   5   8  10      305.92      291.00     13.93 o 
   6   8  10        0.40        0.00      4.19 o 
   7   8  10        1.40        1.84      4.69 o 
   8   8  10       11.04        7.74      5.38 o 
   9   8  10       14.58       12.14      7.60 o 
  -3   9  10        9.04        1.51      5.90 o 
  -2   9  10        0.47        0.00      5.25 o 
  -1   9  10        2.61        7.55      7.19 o 
   0   9  10        7.48        4.82      5.64 o 
   1   9  10      142.68      152.89     12.90 o 
   2   9  10      211.32      190.09     14.49 o 
   3   9  10      216.52      215.24     14.88 o 
   4   9  10       14.10       22.57      6.00 o 
   5   9  10        0.97        1.91      5.69 o 
   6   9  10        0.52        0.00      4.73 o 
   7   9  10        1.04        9.41      5.42 o 
   8   9  10       50.25       63.10      9.48 o 
  -2  10  10        7.08        7.23      6.13 o 
  -1  10  10       93.00      117.18     12.66 o 
   0  10  10        6.43       15.30      6.80 o 
   1  10  10      108.74      140.99     13.43 o 
   2  10  10      393.82      352.31     18.19 o 
   3  10  10        5.80       11.31      6.67 o 
   4  10  10      115.46      118.36     11.14 o 
   5  10  10       15.24       10.56      6.04 o 
   6  10  10       93.58      108.86     10.79 o 
   7  10  10       53.24       63.52      9.44 o 
   8  10  10        2.60        7.57      6.35 o 
  -1  11  10       63.11       73.41     11.22 o 
   0  11  10       35.61       41.73      9.79 o 
   1  11  10        3.78        0.00      6.80 o 
   2  11  10        8.20       14.06      9.63 o 
   3  11  10      106.70      102.99     12.62 o 
   4  11  10       31.42       37.84      6.78 o 
   5  11  10       81.67       88.96     10.22 o 
   6  11  10        6.52        0.00      5.80 o 
   7  11  10        6.18        9.96      6.71 o 
   8  11  10        5.29        8.57      8.96 o 
   0  12  10        5.08        0.00      6.74 o 
   1  12  10       40.81       28.64      9.64 o 
   2  12  10       60.94       71.04     18.13 o 
   3  12  10      125.50       88.01     12.69 o 
   4  12  10       10.75        0.89      6.18 o 
   5  12  10        1.56        0.00      8.24 o 
   6  12  10        1.52        7.21      6.32 o 
   7  12  10        2.48        0.00      6.41 o 
   1  13  10       60.41       65.76     12.37 o 
   2  13  10       93.13      102.04     14.27 o 
   3  13  10        5.94        0.00      7.54 o 
   4  13  10       11.07        8.48      6.02 o 
   5  13  10        0.13        5.33      6.42 o 
   6  13  10        5.35        4.86      7.01 o 
  -2  -6  11        6.84        6.65      7.56 o 
  -1  -6  11        0.35        0.00      6.66 o 
   0  -6  11        7.95       12.41      6.13 o 
   1  -6  11       82.24       78.74      9.01 o 
   2  -6  11       60.79       64.89     10.47 o 
  -3  -5  11       15.68        5.25      6.97 o 
  -2  -5  11       12.31        7.63      6.25 o 
  -1  -5  11       33.77       33.30      8.87 o 
   0  -5  11       68.21       72.19      8.16 o 
   1  -5  11       53.53       53.23      7.36 o 
   2  -5  11       27.52       29.91      7.82 o 
   3  -5  11       78.61       87.05     13.16 o 
   4  -5  11       43.28       41.94     12.76 o 
  -4  -4  11       19.56       29.45     11.73 o 
  -3  -4  11       25.19       22.35      7.24 o 
  -2  -4  11       16.02       17.09      6.79 o 
  -1  -4  11       71.78       69.95      8.41 o 
   0  -4  11       74.26       69.95      9.54 o 
   1  -4  11      119.83      110.54     11.54 o 
   2  -4  11      248.58      238.18     14.00 o 
   3  -4  11        4.73       13.37      9.08 o 
   4  -4  11       10.15        2.60      7.43 o 
   5  -4  11       15.49        9.71      8.10 o 
  -4  -3  11        3.11        1.32      6.27 o 
  -3  -3  11        9.58        7.73      5.76 o 
  -2  -3  11        0.01        0.00      4.34 o 
  -1  -3  11       75.45       74.00      8.05 o 
   0  -3  11      154.90      149.21      9.49 o 
   1  -3  11      259.23      232.18     11.57 o 
   2  -3  11      198.54      172.79     12.59 o 
   3  -3  11        1.37        1.96      6.62 o 
   4  -3  11       23.30       28.09      6.57 o 
   5  -3  11       15.90        9.31      6.66 o 
   6  -3  11       72.41       87.83     11.82 o 
  -4  -2  11       10.48        9.59     10.94 o 
  -3  -2  11        0.48        0.04      5.34 o 
  -2  -2  11       38.48       51.13      5.77 o 
  -1  -2  11      153.17      158.45      8.31 o 
   0  -2  11      321.27      296.38     13.90 o 
   1  -2  11       76.75       98.94      7.86 o 
   2  -2  11      303.20      302.32     22.39 o 
   3  -2  11       70.26       90.83     13.00 o 
   4  -2  11        7.76        8.50      5.29 o 
   5  -2  11        5.23        0.00      6.16 o 
   6  -2  11       11.07       18.36      8.20 o 
  -5  -1  11        1.81        0.90      6.29 o 
  -4  -1  11       16.89       28.72      8.99 o 
  -3  -1  11       40.04       48.63      6.88 o 
  -2  -1  11        8.34        2.35      3.86 o 
  -1  -1  11       80.90       85.67     10.91 o 
   0  -1  11       13.64        9.43      4.16 o 
   1  -1  11      356.84      383.15     13.90 o 
   2  -1  11      257.50      245.22     12.39 o 
   3  -1  11        4.10        2.42      4.79 o 
   4  -1  11        1.22        2.32      4.50 o 
   5  -1  11       39.10       25.12      6.67 o 
   6  -1  11        0.62        0.10      6.32 o 
   7  -1  11       35.44       32.14     12.75 o 
  -5   0  11       49.70       61.28      8.17 o 
  -4   0  11        1.64        2.25      5.04 o 
  -3   0  11        0.04        0.00      3.53 o 
  -2   0  11       16.68       19.41      3.98 o 
  -1   0  11       38.25       42.80      4.01 o 
   0   0  11      156.97      162.13      7.55 o 
   1   0  11      377.36      362.97     10.43 o 
   2   0  11      383.05      351.64     13.34 o 
   3   0  11       38.85       47.76      7.56 o 
   4   0  11       50.82       63.63      6.42 o 
   5   0  11        2.46        0.00      4.88 o 
   6   0  11       70.55       97.39     13.79 o 
   7   0  11       25.64       24.07     10.73 o 
  -5   1  11       36.41       41.14      7.38 o 
  -4   1  11        0.16        3.10      4.58 o 
  -3   1  11      112.47      129.19      6.49 o 
  -2   1  11      121.21      111.98      9.46 o 
  -1   1  11      177.54      177.92      6.37 o 
   0   1  11       54.65       47.18      4.83 o 
   1   1  11      697.76      650.82     14.36 o 
   2   1  11      186.57      205.81      9.81 o 
   3   1  11        2.18        4.38      4.62 o 
   4   1  11       40.33       38.78      5.40 o 
   5   1  11      138.62      121.16     11.57 o 
   6   1  11      116.60      115.11     12.51 o 
   7   1  11        9.24       12.28     15.58 o 
   8   1  11       64.03       74.67     14.68 o 
  -5   2  11       16.08       23.25      6.16 o 
  -4   2  11       19.15       32.97      5.97 o 
  -3   2  11       18.28       11.70      6.56 o 
  -2   2  11       21.74        5.88      5.46 o 
  -1   2  11       43.92       55.20      6.92 o 
   0   2  11      461.03      462.63      9.74 o 
   1   2  11     1338.26     1334.55     22.75 o 
   2   2  11        7.74        5.52      3.74 o 
   3   2  11      349.71      308.35     15.00 o 
   4   2  11      169.96      160.68     10.29 o 
   5   2  11        4.56        0.00      5.30 o 
   6   2  11       20.74       18.15      7.74 o 
   7   2  11       21.23       20.10      9.45 o 
   8   2  11       31.96       37.82     11.82 o 
  -4   3  11        1.20        0.00      6.54 o 
  -3   3  11       30.17       17.13      4.39 o 
  -2   3  11       31.62       37.52      7.16 o 
  -1   3  11       18.24       19.80      5.88 o 
   0   3  11       55.28       58.80      4.38 o 
   1   3  11       45.15       45.37      4.40 o 
   2   3  11      380.09      363.17      9.58 o 
   3   3  11      124.55      116.02      7.52 o 
   4   3  11        5.90        9.15      6.87 o 
   5   3  11       76.25       78.21      8.09 o 
   6   3  11        0.09        6.68      6.33 o 
   7   3  11      122.34      122.81     30.15 o 
   8   3  11       93.44      113.12     25.78 o 
  -4   4  11        0.19        0.00      5.99 o 
  -3   4  11       34.48       37.71      9.29 o 
  -2   4  11       26.02       20.81     13.45 o 
  -1   4  11      171.69      157.12     15.89 o 
   0   4  11      154.20      148.97      6.66 o 
   1   4  11     2160.44     2069.20     30.81 o 
   2   4  11      179.34      181.35      7.76 o 
   3   4  11        4.13        1.91      3.25 o 
   4   4  11       31.19       45.66      6.28 o 
   5   4  11       17.70       14.74      5.36 o 
   6   4  11       31.10       32.26      6.52 o 
   7   4  11       11.54        9.61      7.55 o 
   8   4  11       14.64        1.97     12.29 o 
  -4   5  11       19.95       19.56      7.81 o 
  -3   5  11       20.37       30.58      8.61 o 
  -2   5  11        1.28        8.44      5.31 o 
  -1   5  11       39.80       33.84      5.52 o 
   0   5  11       29.79       30.03      3.84 o 
   1   5  11      864.46      856.30     17.28 o 
   2   5  11      537.44      524.90     12.44 o 
   3   5  11     1461.87     1363.34     21.67 o 
   4   5  11      953.81      952.84     22.17 o 
   5   5  11      108.65      137.30      9.30 o 
   6   5  11       38.74       29.88      6.06 o 
   7   5  11       14.64       12.02      6.00 o 
   8   5  11       22.38       32.31      9.21 o 
  -4   6  11       14.28       15.04      6.86 o 
  -3   6  11        0.26        0.00      5.40 o 
  -2   6  11       12.57        7.78      4.42 o 
  -1   6  11       25.20       25.11      3.99 o 
   0   6  11       55.63       59.20      5.23 o 
   1   6  11       43.48       42.87      4.40 o 
   2   6  11      471.80      458.97     17.59 o 
   3   6  11      146.83      140.92      8.26 o 
   4   6  11       75.85       72.16      5.52 o 
   5   6  11      281.29      310.60     13.41 o 
   6   6  11       74.39       90.33      8.29 o 
   7   6  11      172.08      190.31     14.61 o 
   8   6  11       13.02       20.26      8.25 o 
  -3   7  11        0.01        0.00     10.86 o 
  -2   7  11       20.52       13.07      7.12 o 
  -1   7  11        3.13        7.79      4.44 o 
   0   7  11      157.30      181.57      8.81 o 
   1   7  11      524.31      531.46     16.15 o 
   2   7  11      285.36      298.09     10.82 o 
   3   7  11      370.58      364.11     15.45 o 
   4   7  11       31.42       26.09      5.45 o 
   5   7  11        5.13        3.36      3.61 o 
   6   7  11       16.32       17.42      5.11 o 
   7   7  11       14.29        5.80      6.72 o 
   8   7  11        7.07       12.73      7.48 o 
  -3   8  11        5.72        8.31      8.01 o 
  -2   8  11       24.48       24.50      8.22 o 
  -1   8  11      219.82      251.05     13.22 o 
   0   8  11       17.41       15.66      5.38 o 
   1   8  11       12.07       11.20      5.06 o 
   2   8  11      739.15      712.52     17.49 o 
   3   8  11      181.31      164.09     10.74 o 
   4   8  11       18.93       29.48      5.57 o 
   5   8  11        0.10        0.00      5.03 o 
   6   8  11        0.46        0.00      4.30 o 
   7   8  11       52.93       47.27      9.04 o 
   8   8  11        2.10        0.00      6.44 o 
  -2   9  11       27.51       29.91      6.91 o 
  -1   9  11       39.97       40.98      7.39 o 
   0   9  11        3.61        0.00      6.43 o 
   1   9  11      165.14      149.10     19.54 o 
   2   9  11      310.86      298.20     16.67 o 
   3   9  11        0.88        0.00      4.87 o 
   4   9  11       67.03       73.81      8.03 o 
   5   9  11       34.81       23.43      6.26 o 
   6   9  11        0.73        0.41      5.14 o 
   7   9  11      123.40      133.54     10.26 o 
   8   9  11        0.27        0.00      7.78 o 
  -2  10  11        0.75        4.43      6.37 o 
  -1  10  11       54.22       64.19      9.57 o 
   0  10  11       67.43       60.85     10.10 o 
   1  10  11        4.39        1.74     10.34 o 
   2  10  11       89.85       89.66     11.17 o 
   3  10  11      256.83      243.51     14.70 o 
   4  10  11       59.68       57.86      8.12 o 
   5  10  11       90.71       75.33      9.14 o 
   6  10  11       28.48       26.70      7.08 o 
   7  10  11       14.44       23.14      7.19 o 
   8  10  11       34.07       40.54      8.56 o 
  -1  11  11       22.01       16.96      8.10 o 
   0  11  11        7.52       10.58      7.49 o 
   1  11  11        8.00       16.23      7.54 o 
   2  11  11      246.38      264.18     19.03 o 
   3  11  11       20.14       15.37      8.36 o 
   4  11  11        0.11        0.77      4.58 o 
   5  11  11       12.80        3.32      5.87 o 
   6  11  11        0.41        0.00      5.61 o 
   7  11  11       11.26       15.83      9.94 o 
   0  12  11       17.04       24.54      8.99 o 
   1  12  11       86.62       89.86     12.80 o 
   2  12  11       43.80       58.73     11.17 o 
   3  12  11        8.11        2.89      7.18 o 
   4  12  11        0.05        0.00      5.98 o 
   5  12  11       23.75       16.23      7.10 o 
   6  12  11       17.13        4.93      6.45 o 
   2  13  11       48.36       54.06     11.36 o 
   3  13  11       12.77       12.97      8.71 o 
   4  13  11        5.49        0.00      8.40 o 
   5  13  11       19.93       34.16      8.64 o 
  -1  -5  12        3.98        3.37      6.39 o 
   0  -5  12       41.05       46.40      8.33 o 
   1  -5  12       93.79       99.98      9.33 o 
   2  -5  12       69.13       65.09      9.29 o 
  -2  -4  12       31.60        5.10      8.35 o 
  -1  -4  12        0.18        1.51      5.76 o 
   0  -4  12       86.34       73.04      9.04 o 
   1  -4  12       37.81       39.55      7.04 o 
   2  -4  12       42.75       42.22      7.82 o 
   3  -4  12       22.59       15.19      7.25 o 
   4  -4  12       42.43       44.38      9.04 o 
  -3  -3  12        2.74        0.00      7.35 o 
  -2  -3  12       75.95       79.62     11.25 o 
  -1  -3  12       77.71       79.86      9.53 o 
   0  -3  12       45.51       44.88      7.89 o 
   1  -3  12      102.29       93.30     11.83 o 
   2  -3  12       18.32       25.02      7.55 o 
   3  -3  12       35.69       37.34     12.69 o 
   4  -3  12       15.72       21.05      7.39 o 
   5  -3  12        1.12        0.00      7.83 o 
  -3  -2  12       35.50       23.69      8.38 o 
  -2  -2  12       51.20       56.95      9.38 o 
  -1  -2  12       66.41       73.99      8.73 o 
   0  -2  12      122.88      121.05      9.50 o 
   1  -2  12      270.59      269.88     15.33 o 
   2  -2  12       42.11       42.17      7.15 o 
   3  -2  12        5.11       13.02      6.30 o 
   4  -2  12       60.49       71.67      9.49 o 
   5  -2  12        0.11        3.55      7.46 o 
  -4  -1  12        9.12        9.20      6.39 o 
  -3  -1  12        0.00        0.00      8.12 o 
  -2  -1  12      122.18      113.10     10.91 o 
  -1  -1  12       86.02       68.43     13.11 o 
   0  -1  12      306.13      319.40     12.67 o 
   1  -1  12       10.65        8.18      5.04 o 
   2  -1  12       92.61       89.35      9.04 o 
   3  -1  12       14.59        4.14      5.42 o 
   4  -1  12      157.52      159.26     11.81 o 
   5  -1  12       14.62       12.60      7.01 o 
   6  -1  12        3.34        3.09      6.79 o 
  -4   0  12       20.22       12.98      6.23 o 
  -3   0  12       35.87       34.28      6.41 o 
  -2   0  12       45.79       38.73      5.52 o 
  -1   0  12        1.12        0.76      4.10 o 
   0   0  12       23.01       28.45      4.58 o 
   1   0  12      112.51      115.14      7.96 o 
   2   0  12       23.90       21.60      5.62 o 
   3   0  12       29.95       17.36      5.68 o 
   4   0  12       63.01       41.48      7.89 o 
   5   0  12       54.76       55.07      8.50 o 
   6   0  12       17.73       36.64      7.50 o 
   7   0  12       19.40        9.03     10.61 o 
  -4   1  12        2.59        2.17      4.93 o 
  -3   1  12      202.89      202.67     30.61 o 
  -2   1  12       95.27       87.80      8.96 o 
  -1   1  12       95.78      110.15      6.64 o 
   0   1  12      135.66      135.56      6.66 o 
   1   1  12      172.37      167.75      8.16 o 
   2   1  12      110.17      128.82      9.00 o 
   3   1  12        0.09        0.00      4.09 o 
   4   1  12      109.20      113.36      9.64 o 
   5   1  12        0.19       11.55      6.02 o 
   6   1  12        5.69        0.00      7.09 o 
   7   1  12        0.01        0.00      7.21 o 
  -4   2  12        5.05        2.37      5.18 o 
  -3   2  12       41.21       52.02     12.57 o 
  -2   2  12       54.43       54.46     10.23 o 
  -1   2  12      347.38      329.13     19.10 o 
   0   2  12      212.51      196.96      7.92 o 
   1   2  12      211.26      216.25      8.60 o 
   2   2  12      190.97      194.44      9.09 o 
   3   2  12      168.83      163.42     10.83 o 
   4   2  12       16.97        9.83      5.25 o 
   5   2  12        0.78        0.64      5.26 o 
   6   2  12        7.24        0.00      6.10 o 
   7   2  12       80.37       94.05     12.45 o 
  -4   3  12        2.52        6.11      4.99 o 
  -3   3  12       22.68       23.51      7.77 o 
  -2   3  12       29.51       15.39      6.45 o 
  -1   3  12      467.29      448.95     17.34 o 
   0   3  12      237.60      226.17      8.00 o 
   1   3  12       55.13       66.48      5.04 o 
   2   3  12      162.92      164.56      8.79 o 
   3   3  12        0.51        0.00      4.15 o 
   4   3  12        0.52        0.00      4.35 o 
   5   3  12       43.10       58.81      7.50 o 
   6   3  12       60.99       67.15     11.04 o 
   7   3  12        3.69       11.48      7.54 o 
   8   3  12       38.20       38.09     10.48 o 
  -4   4  12        3.23        8.78      5.12 o 
  -3   4  12       26.30       18.17     12.67 o 
  -2   4  12       86.72       90.93     14.28 o 
  -1   4  12       79.08       82.11     12.08 o 
   0   4  12       56.48       59.91      4.54 o 
   1   4  12        0.33        0.00      2.91 o 
   2   4  12      546.79      523.09     12.51 o 
   3   4  12       90.77       94.09     10.64 o 
   4   4  12      196.15      191.01     11.04 o 
   5   4  12        0.85        3.02      4.76 o 
   6   4  12        0.18        0.00      5.15 o 
   7   4  12        0.80        0.00      5.50 o 
   8   4  12        7.30        0.00      7.66 o 
  -3   5  12       11.33       24.83      5.89 o 
  -2   5  12       15.27       15.64      3.96 o 
  -1   5  12       74.77       84.57      5.75 o 
   0   5  12       58.82       60.64      5.81 o 
   1   5  12      174.95      168.20      8.57 o 
   2   5  12      168.10      139.73      7.24 o 
   3   5  12      605.87      666.05     16.34 o 
   4   5  12       10.17       15.21      5.06 o 
   5   5  12        9.59        2.51      4.76 o 
   6   5  12        1.24        0.00      4.75 o 
   7   5  12       28.34       23.75      8.23 o 
   8   5  12       19.76       11.02      8.14 o 
  -3   6  12        1.43        3.73      5.50 o 
  -2   6  12      104.51       73.72     10.03 o 
  -1   6  12      153.97      159.88     10.18 o 
   0   6  12       13.59       21.54      5.94 o 
   1   6  12      118.98      115.89      6.94 o 
   2   6  12       20.33       18.64      4.88 o 
   3   6  12       57.05       45.51      5.63 o 
   4   6  12       38.62       33.77      5.83 o 
   5   6  12       31.99       30.50      6.03 o 
   6   6  12      163.39      154.01     16.07 o 
   7   6  12       21.80       16.38      7.39 o 
   8   6  12        4.97       14.21      9.07 o 
  -3   7  12        5.81       20.96     13.03 o 
  -2   7  12      294.45      344.23     18.44 o 
  -1   7  12      106.75      128.12     12.10 o 
   0   7  12       17.59       25.88      5.36 o 
   1   7  12       11.53        7.39      4.37 o 
   2   7  12       56.69       61.19      6.94 o 
   3   7  12       29.74       33.06      6.02 o 
   4   7  12      116.51      122.79     10.10 o 
   5   7  12       96.89       91.24     13.28 o 
   6   7  12       55.51       64.33      9.45 o 
   7   7  12        6.24        8.02      6.85 o 
   8   7  12       13.11       12.45      7.80 o 
  -2   8  12       10.30        1.40     12.04 o 
  -1   8  12        0.71        0.16      6.55 o 
   0   8  12      142.25      137.90     11.29 o 
   1   8  12       93.39       77.41      7.97 o 
   2   8  12        1.11        0.00      3.94 o 
   3   8  12       28.54       33.02      6.27 o 
   4   8  12      223.28      217.11     12.24 o 
   5   8  12        5.74        0.00      6.00 o 
   6   8  12       14.55        9.57      6.75 o 
   7   8  12        0.90        4.38      6.62 o 
   8   8  12       13.90        0.00      6.77 o 
  -2   9  12       13.90       14.31     17.14 o 
  -1   9  12       30.12       19.91      9.35 o 
   0   9  12        0.11        0.00      5.10 o 
   1   9  12      108.02      107.54     13.37 o 
   2   9  12       76.90       84.60      7.65 o 
   3   9  12        1.42        7.96      5.07 o 
   4   9  12        0.64        0.00      5.08 o 
   5   9  12       12.56       16.18      7.86 o 
   6   9  12        0.18        4.57      7.55 o 
   7   9  12        7.58       10.57      7.10 o 
   8   9  12       12.87       37.92      9.33 o 
  -1  10  12        0.01        0.00      7.27 o 
   0  10  12        0.54        1.11      5.59 o 
   1  10  12       76.60       84.33      9.30 o 
   2  10  12        0.13        0.00      5.78 o 
   3  10  12        0.19        0.00      5.40 o 
   4  10  12       20.18       34.02      8.92 o 
   5  10  12       87.20       72.88      9.90 o 
   6  10  12       36.48       20.01     11.33 o 
   7  10  12        6.62        8.07     13.31 o 
   0  11  12       25.45       25.18     13.88 o 
   1  11  12       14.84       21.24      8.50 o 
   2  11  12        5.94        0.00      8.92 o 
   3  11  12       23.06       17.15      6.97 o 
   4  11  12      247.45      261.68     29.88 o 
   5  11  12        8.53        6.93      6.38 o 
   6  11  12        4.36        6.59      8.90 o 
   7  11  12        9.04        1.15      9.15 o 
   1  12  12        1.04        6.11     10.62 o 
   2  12  12       25.15       34.39      9.72 o 
   3  12  12       51.80       57.74      9.96 o 
   4  12  12        2.23        1.20      7.78 o 
   5  12  12        1.48        1.64      5.97 o 
   6  12  12       13.41       16.31      7.26 o 
   0  -4  13       13.31        4.55      7.13 o 
   1  -4  13       36.68       34.60      8.22 o 
   2  -4  13        0.16       16.22      7.83 o 
  -1  -3  13        7.89        0.00      7.28 o 
   0  -3  13        9.62        5.94      6.44 o 
   1  -3  13       38.01       32.25      6.68 o 
   2  -3  13        0.54        6.16      6.00 o 
   3  -3  13        0.57        7.19      8.38 o 
  -2  -2  13        5.96        9.36      9.15 o 
  -1  -2  13       32.71       28.21      8.43 o 
   0  -2  13       50.14       56.50      8.96 o 
   1  -2  13        1.92        3.20      5.28 o 
   2  -2  13        2.97        0.00      5.45 o 
   3  -2  13       17.79       14.70      6.50 o 
   4  -2  13        0.68       11.43      7.03 o 
  -3  -1  13        2.03        3.97     13.45 o 
  -2  -1  13       50.70       45.96      8.93 o 
  -1  -1  13        5.27        0.00      6.84 o 
   0  -1  13       62.31       68.78     10.43 o 
   1  -1  13      250.06      239.74     13.90 o 
   2  -1  13       33.03       39.45      7.32 o 
   3  -1  13       11.63        8.23      6.62 o 
   4  -1  13       10.65        5.10      6.09 o 
   5  -1  13        0.35        0.00      6.34 o 
  -3   0  13       16.83       20.42      7.29 o 
  -2   0  13       15.26       12.58      6.48 o 
  -1   0  13        0.02        0.00      7.70 o 
   0   0  13      214.46      203.60     13.70 o 
   1   0  13        8.10        4.76      4.99 o 
   2   0  13       10.82       12.24      5.68 o 
   3   0  13       63.71       60.60     12.55 o 
   4   0  13       67.66       73.46      8.88 o 
   5   0  13       20.19        9.66      6.36 o 
   6   0  13       13.87       26.53      7.87 o 
  -3   1  13        6.73        0.00     16.43 o 
  -2   1  13        8.76       11.90     15.86 o 
  -1   1  13       15.39       11.32      6.50 o 
   0   1  13       47.82       42.91      6.07 o 
   1   1  13       15.29        8.04      7.73 o 
   2   1  13       71.11       58.02      7.08 o 
   3   1  13       32.72       29.26      6.43 o 
   4   1  13        1.29        2.24      6.04 o 
   5   1  13        0.04        0.00      5.51 o 
   6   1  13       26.53       33.31      7.78 o 
  -3   2  13       39.01       28.77     22.66 o 
  -2   2  13        8.77       12.66      9.80 o 
  -1   2  13       26.65       36.96      9.71 o 
   0   2  13       51.35       57.35      6.00 o 
   1   2  13      102.81       97.43      8.19 o 
   2   2  13        2.50        2.01      4.53 o 
   3   2  13       45.13       44.09      6.75 o 
   4   2  13        1.38        1.14      4.78 o 
   5   2  13        4.77       14.35      6.16 o 
   6   2  13       66.66       79.60     11.29 o 
   7   2  13        9.62        0.00      6.79 o 
  -3   3  13        6.66        0.00      9.79 o 
  -2   3  13       27.88       28.57     10.68 o 
  -1   3  13       80.13      121.58     16.13 o 
   0   3  13      407.45      407.74     19.73 o 
   1   3  13        1.35        0.97      4.18 o 
   2   3  13        0.52        0.00      4.32 o 
   3   3  13       11.27       12.96      5.29 o 
   4   3  13        6.73       12.76      5.47 o 
   5   3  13        2.78       10.40      5.43 o 
   6   3  13       31.99       20.12      6.70 o 
   7   3  13       27.48       21.84      8.34 o 
  -3   4  13       32.34       30.93     10.50 o 
  -2   4  13        0.02        0.00     11.90 o 
  -1   4  13        0.00        0.63      8.42 o 
   0   4  13       28.06       20.34      7.06 o 
   1   4  13      478.65      454.69     15.90 o 
   2   4  13      554.77      572.44     15.03 o 
   3   4  13      180.29      185.63     10.81 o 
   4   4  13       22.31       17.70      5.55 o 
   5   4  13       50.44       43.14      7.09 o 
   6   4  13        6.67        3.75      5.75 o 
   7   4  13       32.48       37.23      9.46 o 
  -3   5  13        2.10        0.00      7.09 o 
  -2   5  13        0.28        4.57      9.05 o 
  -1   5  13       29.44       26.43     10.89 o 
   0   5  13      143.55      128.87     13.62 o 
   1   5  13        0.04        0.15      4.40 o 
   2   5  13      108.23       83.92      7.99 o 
   3   5  13       83.67       80.55      6.94 o 
   4   5  13        9.03        8.37      5.07 o 
   5   5  13       45.62       50.14     10.10 o 
   6   5  13       66.51       94.83      9.46 o 
   7   5  13        0.15        0.00      5.97 o 
  -2   6  13       34.25       36.25      6.76 o 
  -1   6  13       18.36       22.13      7.60 o 
   0   6  13       90.60       78.88      8.85 o 
   1   6  13       18.14       10.62      5.78 o 
   2   6  13        8.54        1.79      5.79 o 
   3   6  13       83.77       74.29      7.43 o 
   4   6  13        7.68        8.15      5.86 o 
   5   6  13        0.37        6.83      5.24 o 
   6   6  13        9.28        7.55     10.59 o 
   7   6  13        0.29        6.44      7.19 o 
  -2   7  13        0.38        7.30     10.62 o 
  -1   7  13        9.76        8.44      6.94 o 
   0   7  13       33.60       36.86     12.60 o 
   1   7  13       80.23       75.36      9.43 o 
   2   7  13        0.03        0.00      4.16 o 
   3   7  13        0.27        7.08      4.74 o 
   4   7  13       92.52       75.39     11.76 o 
   5   7  13      283.99      268.64     16.24 o 
   6   7  13       70.05       85.74     12.13 o 
   7   7  13        0.30        0.00      6.41 o 
  -1   8  13        1.26        0.00      6.53 o 
   0   8  13       90.50       61.34     14.02 o 
   1   8  13       14.64       13.34      4.69 o 
   2   8  13       19.75       14.45      8.74 o 
   3   8  13       53.61       55.43      8.26 o 
   4   8  13       26.25       36.11      8.50 o 
   5   8  13       13.92       13.98      8.03 o 
   6   8  13        9.62        6.97      7.30 o 
   7   8  13       45.23       49.21      9.89 o 
  -1   9  13        0.09        0.56      7.28 o 
   0   9  13        6.87       15.73      8.07 o 
   1   9  13       58.79       53.41      7.78 o 
   2   9  13       30.22       33.35      6.05 o 
   3   9  13       10.29        5.37      5.04 o 
   4   9  13        0.27        0.00      5.97 o 
   5   9  13       44.77       57.65     11.13 o 
   6   9  13      127.66      138.84     17.84 o 
   7   9  13        0.80        6.76      7.35 o 
   0  10  13       16.32        3.91      8.30 o 
   1  10  13        0.41        5.10      5.77 o 
   2  10  13       51.09       43.86      6.61 o 
   3  10  13       77.40       81.74      9.10 o 
   4  10  13      139.82      133.00     14.20 o 
   5  10  13       52.55       50.09     10.81 o 
   6  10  13       28.63       28.17      9.79 o 
   1  11  13       16.60       25.53      8.35 o 
   2  11  13       49.69       66.00      9.26 o 
   3  11  13      109.64      105.62     11.10 o 
   4  11  13       29.55       23.96     14.45 o 
   5  11  13        0.45        0.00      7.15 o 
   6  11  13        2.41        3.31      8.15 o 
   3  12  13        0.04        3.12      6.24 o 
   4  12  13        0.39        4.92      7.98 o 
   0  -2  14       26.25       15.75      8.65 o 
   1  -2  14       29.36       33.92      7.71 o 
   2  -2  14       37.04       49.32      8.25 o 
   3  -2  14        1.07        5.35      6.28 o 
  -1  -1  14       21.02       23.02      8.11 o 
   0  -1  14        6.96       16.51      8.50 o 
   1  -1  14       48.26       48.52     11.33 o 
   2  -1  14        5.32        5.66      5.71 o 
   3  -1  14        0.82        1.01      5.59 o 
   4  -1  14       45.20       74.56      9.78 o 
  -2   0  14        3.88        0.00      7.24 o 
  -1   0  14        2.29        0.00      6.42 o 
   0   0  14        1.23        0.32      7.09 o 
   1   0  14        2.76        0.00      6.82 o 
   2   0  14        0.46        3.15      5.38 o 
   3   0  14      124.86      135.46     10.93 o 
   4   0  14        5.58        4.16      5.95 o 
   5   0  14       15.33       20.19      7.97 o 
  -2   1  14       10.78       31.16     17.56 o 
  -1   1  14        0.28        0.00      5.96 o 
   0   1  14       28.54       30.50      7.75 o 
   1   1  14       58.45       73.12     11.16 o 
   2   1  14      135.00      148.52     13.41 o 
   3   1  14       35.86       32.07      6.86 o 
   4   1  14       29.85       23.98      6.71 o 
   5   1  14       33.45       44.15      8.01 o 
  -2   2  14       56.66       43.02     12.79 o 
  -1   2  14        3.13        0.00     10.61 o 
   0   2  14        0.02        0.00      7.63 o 
   1   2  14       45.93       45.74     25.35 o 
   2   2  14       12.47       21.93      8.12 o 
   3   2  14        0.26        0.00      5.73 o 
   4   2  14       98.79      113.43      9.89 o 
   5   2  14        6.98       10.56      6.11 o 
   6   2  14       61.89       59.14      9.14 o 
  -2   3  14        1.94        0.00      9.60 o 
  -1   3  14        9.85        0.00      8.69 o 
   0   3  14       61.09       56.03      5.97 o 
   1   3  14        2.20        4.21      6.48 o 
   2   3  14       28.43       36.55      6.67 o 
   3   3  14      173.13      158.92     10.67 o 
   4   3  14       50.25       47.63      7.45 o 
   5   3  14       57.36       59.45      9.77 o 
   6   3  14        5.44        3.36      6.12 o 
  -2   4  14        0.69        0.00      8.91 o 
  -1   4  14        0.01        3.19      8.96 o 
   0   4  14        5.09        5.71      4.46 o 
   1   4  14       99.24      118.87      9.79 o 
   2   4  14       30.49       15.82      5.69 o 
   3   4  14      249.90      259.97     14.51 o 
   4   4  14       87.88       76.64      8.46 o 
   5   4  14       37.66       48.60      7.54 o 
   6   4  14        7.01       11.19      6.48 o 
  -2   5  14        4.95        0.00      9.10 o 
  -1   5  14        0.06        0.00      8.78 o 
   0   5  14        4.51        3.98      4.09 o 
   1   5  14       16.86       13.80      6.44 o 
   2   5  14      181.71      180.93      9.85 o 
   3   5  14        2.04        0.00      4.79 o 
   4   5  14      149.17      161.19     11.06 o 
   5   5  14       14.73        4.99      5.60 o 
   6   5  14       55.00       69.60     10.26 o 
   7   5  14        9.05        9.15      7.32 o 
  -1   6  14       24.86       62.60     17.28 o 
   0   6  14       20.49       20.64      6.34 o 
   1   6  14       23.53       14.93      8.21 o 
   2   6  14       93.21       79.83     12.04 o 
   3   6  14        0.75        0.00      5.18 o 
   4   6  14      388.45      336.37     15.89 o 
   5   6  14      175.39      198.74     29.73 o 
   6   6  14        0.28        2.86      6.60 o 
   7   6  14        0.98        0.00      6.91 o 
  -1   7  14        5.54        8.73     13.45 o 
   0   7  14        3.66        2.61      5.82 o 
   1   7  14       31.03       32.31      9.49 o 
   2   7  14       78.63      127.60      9.51 o 
   3   7  14      310.55      298.12     16.67 o 
   4   7  14       14.07        9.79      6.20 o 
   5   7  14        1.67        7.07      7.26 o 
   6   7  14        7.93       10.25      7.05 o 
   7   7  14       16.63       19.69      8.30 o 
   0   8  14        0.01        0.00      6.32 o 
   1   8  14        4.15        6.89      6.40 o 
   2   8  14       62.97       61.47      9.21 o 
   3   8  14        0.47        3.41      6.37 o 
   4   8  14        7.81        2.06      6.38 o 
   5   8  14       75.03       91.40     12.58 o 
   6   8  14       23.19       53.62      9.50 o 
   0   9  14       22.28        7.72      7.69 o 
   1   9  14       34.46       36.45      6.94 o 
   2   9  14       15.15        5.85      5.50 o 
   3   9  14       21.00        4.33      5.52 o 
   4   9  14      137.78      142.85     14.40 o 
   5   9  14        7.02       11.14      7.96 o 
   6   9  14        2.56        0.85      7.48 o 
   1  10  14        0.01        0.99      7.51 o 
   2  10  14       81.18       81.06      8.30 o 
   3  10  14      112.16      119.66     10.82 o 
   4  10  14        0.16        5.96      7.18 o 
   5  10  14        8.84       13.81      8.37 o 
   3  11  14        0.38        0.00      5.82 o 
   4  11  14        8.10        8.25      8.36 o 
   1   0  15       54.26       75.16     13.88 o 
   2   0  15       33.45       35.54     11.75 o 
   3   0  15        0.72        8.91      8.99 o 
   0   1  15       53.84       64.98      9.76 o 
   1   1  15       10.50        0.00     12.46 o 
   2   1  15        6.43       12.32      8.79 o 
   3   1  15        9.06       10.39      6.33 o 
   4   1  15        7.45        1.59      5.88 o 
   0   2  15        8.29        0.00      8.47 o 
   1   2  15       15.39       15.55     10.48 o 
   2   2  15       33.30       34.69      9.73 o 
   3   2  15       27.91       26.12      6.70 o 
   4   2  15        2.88        4.28      5.67 o 
   5   2  15       96.52      119.68     11.10 o 
  -1   3  15        0.16        7.28     10.25 o 
   0   3  15        1.59       11.97      6.52 o 
   1   3  15       48.16       32.01     18.98 o 
   2   3  15        4.91        5.71      7.65 o 
   3   3  15       28.88       39.93     10.61 o 
   4   3  15       41.95       49.34     11.38 o 
   5   3  15       14.77       19.66      6.66 o 
  -1   4  15        0.50        3.76     10.94 o 
   0   4  15        5.02        0.00      9.91 o 
   1   4  15       90.04      113.51     11.43 o 
   2   4  15        0.94        0.00      7.21 o 
   3   4  15        7.06        6.71      8.23 o 
   4   4  15        6.78       22.50      6.33 o 
   5   4  15        4.11        5.83      5.90 o 
   0   5  15       11.23       21.24     12.75 o 
   1   5  15        4.86        2.38      5.97 o 
   2   5  15        2.72        0.00      5.58 o 
   3   5  15        5.87        2.87      8.07 o 
   4   5  15       37.65       45.47      8.28 o 
   5   5  15      241.95      318.06     16.08 o 
   6   5  15       15.31       37.15      9.05 o 
   0   6  15        1.00        4.07      5.27 o 
   1   6  15        4.66        0.42      7.65 o 
   2   6  15       32.83       28.28      7.54 o 
   3   6  15      171.52      176.42     12.18 o 
   4   6  15      127.14      138.59     14.37 o 
   5   6  15       16.03       18.79      7.70 o 
   6   6  15       17.79       32.25      9.17 o 
   0   7  15        0.16       10.53      6.10 o 
   1   7  15       61.15       58.23      9.77 o 
   2   7  15        5.45        4.96      9.49 o 
   3   7  15       25.23       34.42     16.29 o 
   4   7  15       20.52       26.18      8.20 o 
   5   7  15        1.28        2.26      7.15 o 
   6   7  15      101.27      107.47     14.39 o 
   1   8  15       13.94       37.06      9.77 o 
   2   8  15        1.34        5.40      6.65 o 
   3   8  15       12.96        3.18      6.49 o 
   4   8  15       63.36       77.31     11.22 o 
   5   8  15      106.06      132.30     18.55 o 
   2   9  15       27.37       29.52      8.92 o 
   3   9  15       18.65       22.09      7.80 o 
   4   9  15        0.42        0.00      6.94 o 
   5   9  15      111.47      133.82     15.30 o 
   2   3  16       91.36       95.50     13.09 o 
   3   3  16        5.29        0.00      8.33 o 
   2   4  16        0.13        1.02      7.71 o 
   3   4  16        3.19        2.05      9.21 o 
   2   5  16        0.55        0.00      7.63 o 
   3   5  16       39.01       50.04     11.10 o 
   4   5  16       55.49       88.69     10.63 o 
   2   6  16       17.56       13.88      9.06 o 
   3   6  16        1.26        0.00     18.27 o 
   4   6  16       76.36       73.96     11.42 o 
   3   7  16        0.20       11.33     10.20 o 
                                                 
